# Supplementary material for: Oomycetes manipulate plant innate immunity through galacturonide oxidases
Source: Nat Commun. 2025 Oct 20;16:9093. doi: 10.1038/s41467-025-64189-1 (PMC12537922; doi:10.1038/s41467-025-64189-1)
Supplement: Supplementary file 3 — Supplementary Dataset 1 [file 41467_2025_64189_MOESM3_ESM.xlsx]

## Sheet: Oligonucleotide primers
Phytophthora infestans RT-qPCR primers
Housekeeping genes
Gene name	Primer name	Primer sequence
Actin	ActA_qRT_F	CATCAAGGAGAAGCTGACGTACA
	ActA_qRT_R	GACGACTCGGCGGCAG
Casein kinase	PITG_02745_qRT_F	GCACCTGTTTTTCCTGACCT
	PITG_02745_qRT_R	GGTTCTCGGATTTGTTGTGG
Galactose oxidase	PITG_09862_qRT_F	ATTCGTGGGAGCACCTTGTA
	PITG_09862_qRT_R	ACTTCCCTCCACTCGTCAAG
AA7 genes
Gene name	Primer name	Primer sequence
PiAA7A	02928_qRT_F4	CTACGGCCCATCCAAGAAGG
	02928_qRT_R4	GAACCATCGAAGGGGGAAGG
PiAA7B	02930_qRT_F	GCCAAGGCTGGTCTTAAGGT
	02930_qRT_R	GTGTACGCTGGTGCTTGTTC
PiAA7C	02935_qRT_F4	TTGGAACTCGCGTCTAAGCC
	02935_qRT_R4	CATCAGCGGCACACTTGAGA
PiAA7D	06591_qRT_F	GTACGACGCGTCTACGAAGT
	06591_qRT_R	TCGAGCACAGTACCACTAGC
PiAA7E	20764_qRT_F4	CGGCGGAAACTACCAGAACT
	20764_qRT_R4	GAAGACGTTCAGTGGGTCGT
02928mScarlet fusion	02928mScarlet_qRT_F	CCGAGTACCTGTATGGTGGC
	02928mScarlet_qRT_R	CTCCTTGATCACTGCCTCGC
Infection positive genes
Gene name	Primer name	Primer sequence
Amino acid transporter	12808_qRT_F	AACCTCTTCAACCCCAGCAG
	12808_qRT_R	CTTTAGGCCGTGCTGTTGTT
RXLR effector	04314_qRT_F	GGTTGCCCTATCTACGAGCAAA
	04314_qRT_R	GGGACCTGACGATGCTGTTTT

## Sheet: Geometric mean Rep1
	Calculations for geometric mean of 3 housekeeping genes for Rep1
	ACTIN					Casein Kinase 02745						Kelch domain repeat - 09862							Geometric Mean
			Mean	StDev					Mean	Stdev					Mean	Stdev
	24h	21.0017	20.9863	0.0163074		24h	02745	23.7236	24.2389	0.534051		24h	09862	24.8184	24.6358	0.179632		24h	23.2276	0.116087
	24h	20.988				24h	02745	24.2034				24h	09862	24.6295				24h
	24h	20.9692				24h	02745	24.7899				24h	09862	24.4593				24h
	48h	21.8763	21.9071	0.0426537		48h	02745	25.6391	25.3652	0.237802		48h	09862	25.1408	25.4372	0.438487		48h	24.1786	0.164453
	48h	21.8892				48h	02745	25.2118				48h	09862	25.2299				48h
	48h	21.9558				48h	02745	25.2447				48h	09862	25.9409				48h
	72h	19.5256	19.7068	0.157286		72h	02745	23.4347	23.3787	0.356297		72h	09862	23.407	23.5421	0.125936		72h	22.1357	0.191816
	72h	19.7871				72h	02745	22.9977				72h	09862	23.563				72h
	72h	19.8077				72h	02745	23.7036				72h	09862	23.6562				72h
	Mycelia	21.2604	20.9163	0.298056		Mycelia	02745	23.3713	23.211	0.19631		Mycelia	09862	23.3482	23.4021	0.0468		Mycelia	22.4808	0.139904
	Mycelia	20.7484				Mycelia	02745	22.992				Mycelia	09862	23.4327				Mycelia
	Mycelia	20.7401				Mycelia	02745	23.2696				Mycelia	09862	23.4254				Mycelia
	Sporangia	25.8721	26.0116	0.168539		Sporangia	02745	27.6508	27.4808	0.147629		Sporangia	09862	27.2377	27.7024	0.547186		Sporangia	27.0544	0.238782
	Sporangia	26.1989				Sporangia	02745	27.3858				Sporangia	09862	28.3055				Sporangia
	Sporangia	25.9639				Sporangia	02745	27.4056				Sporangia	09862	27.5642				Sporangia

## Sheet: PiAA7A
	Rep1				Mean	Std. Dev.		Sample Name	Replicate	Ct	Mean	Std. Dev.	DELTA Ct (mean 02928-Geomean)	DELTA DELTA Ct	2-DELTA DELTA Ct	S	DELTA DELTA Ct+S	DELTA DELTA Ct-S	LOW	HIGH	MINUS ERROR GRAPH	PLUS ERROR GRAPH
				Sporangia	27.0544	0.238782		Sporangia	02928	37.6917	36.8832	1.1433	9.8288	0	1	1.16797	1.16797	-1.16797	0.445046	2.24696	0.554954	1.24696
				Sporangia				Sporangia	02928	Undetermined
				Sporangia				Sporangia	02928	36.0748
				24h	23.2276	0.116087		24h	02928	30.1946	29.966	0.204641	6.73832	-3.09049	8.51783	0.235275	-2.85521	-3.32576	7.23609	10.0266	1.28173	1.50877
				24h				24h	02928	29.7999
		Geometric mean		24h				24h	02928	29.9034
				48h	24.1786	0.164453		48h	02928	28.7029	28.5461	0.24524	4.36756	-5.46125	44.0553	0.295276	-5.16597	-5.75652	35.9014	54.0612	8.15391	10.0058
				48h				48h	02928	28.672
				48h				48h	02928	28.2635
				72h	22.1357	0.191816		72h	02928	-	24.9072	0.198889	2.77146	-7.05734	133.19	0.276315	-6.78103	-7.33366	109.975	161.306	23.2154	28.1161
				72h				72h	02928	24.7665
				72h				72h	02928	25.0478
																																	Rep1				Mean	Std. Dev.		Sample Name	Replicate	Ct	Mean	Std. Dev.	Delta Ct	Relative expression	%expression vs actin	S	%+S
																																		Actin	Sporangia	25.8721	26.0116	0.168539		Sporangia	02928	37.6917	36.8832	1.1433	10.8716	0.000533738	0.0533738	1.15566	12.0272
																																		Actin	Sporangia	26.1989				Sporangia	02928	Undetermined
																																		Actin	Sporangia	25.9639				Sporangia	02928	36.0748
																																		Actin	24h	21.0017	20.9863	0.0163074		24h	02928	30.1946	29.966	0.204641	8.97965	0.00198087	0.198087	0.20529	9.18494
																																		Actin	24h	20.988				24h	02928	29.7999
																																		Actin	24h	20.9692				24h	02928	29.9034
																																		Actin	48h	21.8763	21.9071	0.0426537		48h	02928	28.7029	28.5461	0.24524	6.63904	0.0100334	1.00334	0.248922	6.88796
																																		Actin	48h	21.8892				48h	02928	28.672
																																		Actin	48h	21.9558				48h	02928	28.2635
																																		Actin	72h	19.5256	19.7068	0.157286		72h	02928	-	24.9072	0.198889	5.20037	0.0271977	2.71977	0.253566	5.45394
																																		Actin	72h	19.7871				72h	02928	24.7665
																																		Actin	72h	19.8077				72h	02928	25.0478
																																	Rep2				Mean	Std. Dev.		Sample Name	Replicate	Ct	Mean	Std. Dev.	Delta Ct	Relative expression	%expression vs actin	S	%+S
																																		Sporangia	actin	29.5647	29.4434	0.147962		Sporangia	02928	Undetermined	#DIV/0!	#DIV/0!	#DIV/0!	#DIV/0!	#DIV/0!	#DIV/0!	#DIV/0!
																																		Sporangia	actin	29.2786				Sporangia	02928	Undetermined
																																		Sporangia	actin	29.487				Sporangia	02928	Undetermined
																																		24h	actin	18.5834	18.4797	0.102943		24h	02928	24.8126	24.8547	0.124517	6.37502	0.0120483	1.20483	0.161561	6.53658
																																		24h	actin	18.4782				24h	02928	24.9949
																																		24h	actin	18.3775				24h	02928	24.7568
																																		48h	actin	16.7612	16.7266	0.038101		48h	02928	23.4195	23.3977	0.030807	6.67108	0.00981306	0.981306	0.0489975	6.72008
																																		48h	actin	16.7328				48h	02928	23.3759
																																		48h	actin	16.6858				48h	02928	-
																																		72h	actin	19.1138	18.7109	0.349688		72h	02928	28.0677	28.248	0.253253	9.53707	0.00134603	0.134603	0.431763	9.96884
																																		72h	actin	18.4861				72h	02928	28.1387
																																		72h	actin	18.5328				72h	02928	28.5375
																																	Rep3				Mean	Std. Dev.		Sample Name	Replicate	Ct	Mean	Std. Dev.	Delta Ct	Relative expression	%expression vs actin	S	%+S
																																		Sporangia	actin	25.7858	25.766	0.208302		Sporangia	2928	Undetermined	#DIV/0!	#DIV/0!	#DIV/0!	#DIV/0!	#DIV/0!	#DIV/0!	#DIV/0!
																																		Sporangia	actin	25.9637				Sporangia	2928	Undetermined
																																		Sporangia	actin	25.5485				Sporangia	2928	Undetermined
																																		24h	actin	21.601	21.6859	0.249837		24h	2928	28.1082	28.1409	0.0742745	6.45502	0.0113985	1.13985	0.260644	6.71566
																																		24h	actin	21.4895				24h	2928	28.0886
																																		24h	actin	21.9671				24h	2928	28.2259
																																		48h	actin	17.2167	17.2116	0.143315		48h	2928	23.2186	23.2943	0.107029	6.08274	0.0147541	1.47541	0.17887	6.26161
																																		48h	actin	17.0658				48h	2928	23.37
																																		48h	actin	17.3523				48h	2928	-
																																		72h	actin	19.2937	19.461	0.431456		72h	2928	27.5443	27.6143	0.0621366	8.15336	0.00351233	0.351233	0.435907	8.58926
																																		72h	actin	19.1382				72h	2928	27.6628
																																		72h	actin	19.951				72h	2928	27.6359
[truncated: 5 more columns]

## Sheet: PiAA7B
	Rep1			Mean	Std. Dev.		Sample Name	Replicate	Ct	Mean	Std. Dev.	DELTA Ct (mean 02930-Geomean)	DELTA DELTA Ct	2-DELTA DELTA Ct	S	DELTA DELTA Ct+S	DELTA DELTA Ct-S	LOW	HIGH	MINUS ERROR GRAPH	PLUS ERROR GRAPH
			Sporangia	27.0544	0.238782		Sporangia	2930	39.4284	39.6074	0.242784	12.553	0	1	0.340531	0.340531	-0.340531	0.789751	1.26622	0.210249	0.266222
			Sporangia				Sporangia	2930	39.8838
			Sporangia				Sporangia	2930	39.5101
			24h	23.2276	0.116087		24h	2930		30.5199	0.594716	7.29229	-5.26073	38.3386	0.60594	-4.65479	-5.86667	25.1901	58.3502	13.1485	20.0116
			24h				24h	2930	30.9405
	Geometric mean		24h				24h	2930	30.0994
			48h	24.1786	0.164453		48h	2930	29.1358	29.0044	0.113771	4.82587	-7.72715	211.886	0.199972	-7.52718	-7.92712	184.461	243.389	27.425	31.5025
			48h				48h	2930	28.9381
			48h				48h	2930	28.9394
			72h	22.1357	0.191816		72h	2930	24.1412	24.1944	0.0460487	2.05869	-10.4943	1442.48	0.197266	-10.2971	-10.6916	1258.13	1653.83	184.346	211.357
			72h				72h	2930	24.2209
			72h				72h	2930	24.2211
																																Rep1			Mean	Std. Dev.		Sample Name	Replicate	Ct	Mean	Std. Dev.	Delta Ct	Relative expression	%expression vs actin	S	dCT+S	dCT-S	High %
																																Actin	Sporangia	25.8721	26.0116	0.168539		Sporangia	2930	39.4284	39.6074	0.242784	13.5958	8.07714e-05	0.00807714	0.29555	13.8913	13.3002	0.00658095
																																Actin	Sporangia	26.1989				Sporangia	2930	39.8838
																																Actin	Sporangia	25.9639				Sporangia	2930	39.5101
																																Actin	24h	21.0017	20.9863	0.0163074		24h	2930		30.5199	0.594716	9.53363	0.00134925	0.134925	0.594939	10.1286	8.93869	0.0893301
																																Actin	24h	20.988				24h	2930	30.9405
																																Actin	24h	20.9692				24h	2930	30.0994
																																Actin	48h	21.8763	21.9071	0.0426537		48h	2930	29.1358	29.0044	0.113771	7.09735	0.00730271	0.730271	0.121504	7.21886	6.97585	0.671286
																																Actin	48h	21.8892				48h	2930	28.9381
																																Actin	48h	21.9558				48h	2930	28.9394
																																Actin	72h	19.5256	19.7068	0.157286		72h	2930	24.1412	24.1944	0.0460487	4.4876	0.0445758	4.45758	0.163888	4.65148	4.32371	3.97891
																																Actin	72h	19.7871				72h	2930	24.2209
																																Actin	72h	19.8077				72h	2930	24.2211
																																Rep2			Mean	Std. Dev.		Sample Name	Replicate	Ct	Mean	Std. Dev.	Delta Ct	Relative expression	%expression vs actin	S	dCT+S	dCT-S	High %
																																Sporangia	actin	29.5647	29.4434	0.147962		Sporangia	2930	Undetermined	#DIV/0!	#DIV/0!	#DIV/0!	#DIV/0!	#DIV/0!	#DIV/0!	#DIV/0!	#DIV/0!	#DIV/0!
																																Sporangia	actin	29.2786				Sporangia	2930	Undetermined
																																Sporangia	actin	29.487				Sporangia	2930	Undetermined
																																24h	actin	18.5834	18.4797	0.102943		24h	2930		24.1015	0.103522	5.62183	0.0203076	2.03076	0.145994	5.76783	5.47584	1.83532
																																24h	actin	18.4782				24h	2930	24.0283
																																24h	actin	18.3775				24h	2930	24.1747
																																48h	actin	16.7612	16.7266	0.038101		48h	2930	22.8088	22.8114	0.124885	6.08482	0.0147328	1.47328	0.130567	6.21539	5.95426	1.3458
																																48h	actin	16.7328				48h	2930	22.6879
																																48h	actin	16.6858				48h	2930	22.9376
																																72h	actin	19.1138	18.7109	0.349688		72h	2930	29.5543	29.3829	0.207611	10.672	0.000612946	0.0612946	0.406675	11.0786	10.2653	0.0462382
																																72h	actin	18.4861				72h	2930	29.4423
																																72h	actin	18.5328				72h	2930	29.152
																																Rep3			Mean	Std. Dev.		Sample Name	Replicate	Ct	Mean	Std. Dev.	Delta Ct	Relative expression	%expression vs actin	S	dCT+S	dCT-S	High %
																																Sporangia	actin	25.7858	25.766	0.208302		Sporangia	02930	Undetermined	#DIV/0!	#DIV/0!	#DIV/0!	#DIV/0!	#DIV/0!	#DIV/0!	#DIV/0!	#DIV/0!	#DIV/0!
																																Sporangia	actin	25.9637				Sporangia	02930	Undetermined
																																Sporangia	actin	25.5485				Sporangia	02930	Undetermined
																																24h	actin	21.601	21.6859	0.249837		24h	02930	26.8725	26.7888	0.0810016	5.10289	0.029099	2.9099	0.26264	5.36553	4.84025	2.42558
																																24h	actin	21.4895				24h	02930	26.7108
																																24h	actin	21.9671				24h	02930	26.7829
																																48h	actin	17.2167	17.2116	0.143315		48h	02930	21.4513	21.422	0.0414806	4.2104	0.0540188	5.40188	0.149198	4.35959	4.0612	4.87115
																																48h	actin	17.0658				48h	02930	21.3927
																																48h	actin	17.3523				48h	02930
																																72h	actin	19.2937	19.461	0.431456		72h	02930		28.4088	0.132843	8.94785	0.00202502	0.202502	0.451443	9.39929	8.49641	0.148092
																																72h	actin	19.1382				72h	02930	28.3149
																																72h	actin	19.951				72h	02930	28.5027
[truncated: 3 more columns]

## Sheet: PiAA7C
	Rep1			Mean	Std. Dev.		Sample Name	Replicate	Ct	Mean	Std. Dev.	DELTA Ct (mean 02935-Geomean)	DELTA DELTA Ct	2-DELTA DELTA Ct	S	DELTA DELTA Ct+S	DELTA DELTA Ct-S	LOW	HIGH	MINUS ERROR GRAPH	PLUS ERROR GRAPH
			Sporangia	27.0544	0.238782		Sporangia	2935	Undetermined	37.059	#DIV/0!	10.0046	0	1	#DIV/0!	#DIV/0!	#DIV/0!	#DIV/0!	#DIV/0!	#DIV/0!	#DIV/0!
			Sporangia				Sporangia	2935	Undetermined
			Sporangia				Sporangia	2935	37.059
			24h	23.2276	0.116087		24h	2935	29.8354	29.5084	0.375014	6.28071	-3.72391	13.2132	0.392571	-3.33134	-4.11648	10.0655	17.3454	3.14778	4.13218
			24h				24h	2935	29.5907
	Geometric mean		24h				24h	2935	29.099
			48h	24.1786	0.164453		48h	2935	28.7581	29.0488	0.329341	4.8702	-5.13442	35.1248	0.368117	-4.7663	-5.50253	27.2144	45.3344	7.91034	10.2096
			48h				48h	2935	28.9817
			48h				48h	2935	29.4065
			72h	22.1357	0.191816		72h	2935	24.8808	24.9068	0.0271205	2.77104	-7.23358	150.496	0.193724	-7.03986	-7.42731	131.586	172.124	18.9104	21.6281
			72h				72h	2935	24.9045
			72h				72h	2935	24.9349
																																Rep1			Mean	Std. Dev.		Sample Name	Replicate	Ct	Mean	Std. Dev.	Delta Ct	Relative expression	%expression vs actin	S	dCT+S	dCT-S	High %
																																Actin	Sporangia	25.8721	26.0116	0.168539		Sporangia	2935	Undetermined	37.059	#DIV/0!	11.0474	0.0004725	0.04725	#DIV/0!	#DIV/0!	#DIV/0!	#DIV/0!
																																Actin	Sporangia	26.1989				Sporangia	2935	Undetermined
																																Actin	Sporangia	25.9639				Sporangia	2935	37.059
																																Actin	24h	21.0017	20.9863	0.0163074		24h	2935	29.8354	29.5084	0.375014	8.52204	0.00272026	0.272026	0.375368	8.89741	8.14667	0.209707
																																Actin	24h	20.988				24h	2935	29.5907
																																Actin	24h	20.9692				24h	2935	29.099
																																Actin	48h	21.8763	21.9071	0.0426537		48h	2935	28.7581	29.0488	0.329341	7.14168	0.00708172	0.708172	0.332091	7.47378	6.80959	0.562561
																																Actin	48h	21.8892				48h	2935	28.9817
																																Actin	48h	21.9558				48h	2935	29.4065
																																Actin	72h	19.5256	19.7068	0.157286		72h	2935	24.8808	24.9068	0.0271205	5.19995	0.0272057	2.72057	0.159607	5.35956	5.04034	2.43564
																																Actin	72h	19.7871				72h	2935	24.9045
																																Actin	72h	19.8077				72h	2935	24.9349
																																Rep2			Mean	Std. Dev.		Sample Name	Replicate	Ct	Mean	Std. Dev.	Delta Ct	Relative expression	%expression vs actin	S	dCT+S	dCT-S	High %
																																Sporangia	actin	29.5647	29.4434	0.147962		Sporangia	2935	Undetermined	36.9639	#DIV/0!	7.5205	0.00544633	0.544633	#DIV/0!	#DIV/0!	#DIV/0!	#DIV/0!
																																Sporangia	actin	29.2786				Sporangia	2935	36.9639
																																Sporangia	actin	29.487				Sporangia	2935	Undetermined
																																24h	actin	18.5834	18.4797	0.102943		24h	2935	25.6331	25.6159	0.0398448	7.13624	0.00710851	0.710851	0.110385	7.24662	7.02585	0.658491
																																24h	actin	18.4782				24h	2935	25.5704
																																24h	actin	18.3775				24h	2935	25.6444
																																48h	actin	16.7612	16.7266	0.038101		48h	2935	23.4672	23.3766	0.0881001	6.65004	0.00995725	0.995725	0.095986	6.74602	6.55405	0.931633
																																48h	actin	16.7328				48h	2935	23.2912
																																48h	actin	16.6858				48h	2935	23.3715
																																72h	actin	19.1138	18.7109	0.349688		72h	2935	28.7838	28.6368	0.131571	9.9259	0.00102803	0.102803	0.373621	10.2995	9.55228	0.0793476
																																72h	actin	18.4861				72h	2935	28.5967
																																72h	actin	18.5328				72h	2935	28.5299
																																Rep3			Mean	Std. Dev.		Sample Name	Replicate	Ct	Mean	Std. Dev.	Delta Ct	Relative expression	%expression vs actin	S	dCT+S	dCT-S	High %
																																Sporangia	actin	25.7858	25.766	0.208302		Sporangia	02935	Undetermined	#DIV/0!	#DIV/0!	#DIV/0!	#DIV/0!	#DIV/0!	#DIV/0!	#DIV/0!	#DIV/0!	#DIV/0!
																																Sporangia	actin	25.9637				Sporangia	02935	Undetermined
																																Sporangia	actin	25.5485				Sporangia	02935	Undetermined
																																24h	actin	21.601	21.6859	0.249837		24h	02935	26.157	26.1387	0.108837	4.45279	0.0456642	4.56642	0.272514	4.72531	4.18028	3.78043
																																24h	actin	21.4895				24h	02935	26.2372
																																24h	actin	21.9671				24h	02935	26.0218
																																48h	actin	17.2167	17.2116	0.143315		48h	02935	20.6711	20.6284	0.0524493	3.41678	0.0936368	9.36368	0.152611	3.56939	3.26417	8.42376
																																48h	actin	17.0658				48h	02935	20.5698
																																48h	actin	17.3523				48h	02935	20.6442
																																72h	actin	19.2937	19.461	0.431456		72h	02935	26.0158	26.1874	0.173972	6.72647	0.00944343	0.944343	0.46521	7.19168	6.26126	0.68405
																																72h	actin	19.1382				72h	02935	26.1829
																																72h	actin	19.951				72h	02935	26.3636
[truncated: 3 more columns]

## Sheet: PiAA7D
	Rep1			Mean	Std. Dev.		Sample Name	Replicate	Ct	Mean	Std. Dev.	DELTA Ct (mean 06591-geomean)	DELTA DELTA Ct	2-DELTA DELTA Ct	S	DELTA DELTA Ct+S	DELTA DELTA Ct-S	LOW	HIGH	MINUS ERROR GRAPH	PLUS ERROR GRAPH
			Sporangia	27.0544	0.238782		Sporangia	6591	34.9134	34.8434	0.244761	7.78901	0	1	0.341943	0.341943	-0.341943	0.788978	1.26746	0.211022	0.267462
			Sporangia				Sporangia	6591	34.5713
			Sporangia				Sporangia	6591	35.0456
			24h	23.2276	0.116087		24h	6591	30.1181	30.2377	0.118337	7.01004	-0.778971	1.71591	0.165771	-0.6132	-0.944741	1.52965	1.92484	0.186258	0.208938
			24h				24h	6591	30.3548
	Geometric mean		24h				24h	6591	30.2402
			48h	24.1786	0.164453		48h	6591	31.9502	31.9243	0.0420749	7.74572	-0.043298	1.03047	0.16975	0.126452	-0.213048	0.916081	1.15913	0.114385	0.128668
			48h				48h	6591	31.8757
			48h				48h	6591	31.9469
			72h	22.1357	0.191816		72h	6591	30.9681	31.5393	0.633298	9.40355	1.61453	0.326571	0.66171	2.27624	0.952821	0.206435	0.516621	0.120136	0.19005
			72h				72h	6591	31.4293
			72h				72h	6591	32.2203
																															Rep1			Mean	Std. Dev.		Sample Name	Replicate	Ct	Mean	Std. Dev.	Delta Ct	Relative expression	%expression vs actin	S	dCT+S	dCT-S	High %	Low %
																															Actin	Sporangia	25.8721	26.0116	0.168539		Sporangia	6591	34.9134	34.8434	0.244761	8.83179	0.00219465	0.219465	0.297176	9.12897	8.53462	0.178611	0.269665
																															Actin	Sporangia	26.1989				Sporangia	6591	34.5713
																															Actin	Sporangia	25.9639				Sporangia	6591	35.0456
																															Actin	24h	21.0017	20.9863	0.0163074		24h	6591	30.1181	30.2377	0.118337	9.25138	0.00164081	0.164081	0.119456	9.37083	9.13192	0.151042	0.178245
																															Actin	24h	20.988				24h	6591	30.3548
																															Actin	24h	20.9692				24h	6591	30.2402
																															Actin	48h	21.8763	21.9071	0.0426537		48h	6591	31.9502	31.9243	0.0420749	10.0172	0.000964991	0.0964991	0.0599136	10.0771	9.95728	0.0925736	0.100591
																															Actin	48h	21.8892				48h	6591	31.8757
																															Actin	48h	21.9558				48h	6591	31.9469
																															Actin	72h	19.5256	19.7068	0.157286		72h	6591	30.9681	31.5393	0.633298	11.8325	0.000274205	0.0274205	0.652537	12.485	11.1799	0.0174439	0.0431032
																															Actin	72h	19.7871				72h	6591	31.4293
																															Actin	72h	19.8077				72h	6591	32.2203
																															Rep2			Mean	Std. Dev.		Sample Name	Replicate	Ct	Mean	Std. Dev.	Delta Ct	Relative expression	%expression vs actin	S	dCT+S	dCT-S	High %	Low %
																															Sporangia	actin	29.5647	29.4434	0.147962		Sporangia	6591	36.9749	36.9062	0.101187	7.46281	0.00566853	0.566853	0.179253	7.64206	7.28356	0.500622	0.641846
																															Sporangia	actin	29.2786				Sporangia	6591	36.9538
																															Sporangia	actin	29.487				Sporangia	6591	36.79
																															24h	actin	18.5834	18.4797	0.102943		24h	6591	26.9833	26.7766	0.203737	8.29685	0.00317979	0.317979	0.228268	8.52512	8.06859	0.271445	0.372489
																															24h	actin	18.4782				24h	6591	26.576
																															24h	actin	18.3775				24h	6591	26.7703
																															48h	actin	16.7612	16.7266	0.038101		48h	6591	26.006	26.1305	0.121796	9.40394	0.00147616	0.147616	0.127616	9.53156	9.27632	0.135119	0.161268
																															48h	actin	16.7328				48h	6591	26.1361
																															48h	actin	16.6858				48h	6591	26.2494
																															72h	actin	19.1138	18.7109	0.349688		72h	6591	33.8067	33.1497	0.584729	14.4388	4.50281e-05	0.00450281	0.681315	15.1201	13.7575	0.00280794	0.00722071
																															72h	actin	18.4861				72h	6591	32.9562
																															72h	actin	18.5328				72h	6591	32.6863
																															Rep3			Mean	Std. Dev.		Sample Name	Replicate	Ct	Mean	Std. Dev.	Delta Ct	Relative expression	%expression vs actin	S	dCT+S	dCT-S	High %	Low %
																															Sporangia	actin	25.7858	25.766	0.208302		Sporangia	06591	Undetermined	#DIV/0!	#DIV/0!	#DIV/0!	#DIV/0!	#DIV/0!	#DIV/0!	#DIV/0!	#DIV/0!	#DIV/0!	#DIV/0!
																															Sporangia	actin	25.9637				Sporangia	06591	Undetermined
																															Sporangia	actin	25.5485				Sporangia	06591	Undetermined
																															24h	actin	21.601	21.6859	0.249837		24h	06591	27.9453	27.8563	0.0799878	6.17043	0.0138841	1.38841	0.262329	6.43275	5.9081	1.15757	1.66527
																															24h	actin	21.4895				24h	06591	27.8331
																															24h	actin	21.9671				24h	06591	27.7905
																															48h	actin	17.2167	17.2116	0.143315		48h	06591	24.2312	24.2462	0.0347759	7.03459	0.00762742	0.762742	0.147474	7.18206	6.88711	0.688626	0.844835
																															48h	actin	17.0658				48h	06591	24.2214
																															48h	actin	17.3523				48h	06591	24.2859
																															72h	actin	19.2937	19.461	0.431456		72h	06591	31.1773	31.4374	0.383158	11.9765	0.000248155	0.0248155	0.577031	12.5535	11.3994	0.0166349	0.0370192
																															72h	actin	19.1382				72h	06591	31.8774
																															72h	actin	19.951				72h	06591	31.2576
[truncated: 2 more columns]

## Sheet: PiAA7E
	Rep1			Mean	Std. Dev.		Sample Name	Replicate	Ct	Mean	Std. Dev.	DELTA Ct (mean 20764-geomean)	DELTA DELTA Ct	2-DELTA DELTA Ct	S	DELTA DELTA Ct+S	DELTA DELTA Ct-S	LOW	HIGH	MINUS ERROR GRAPH	PLUS ERROR GRAPH
			Sporangia	27.0544	0.238782		Sporangia	20764	34.6154	34.9178	0.373213	7.86336	0	1	0.443063	0.443063	-0.443063	0.735571	1.35949	0.264429	0.359487
			Sporangia				Sporangia	20764	34.803
			Sporangia				Sporangia	20764	35.3349
			24h	23.2276	0.116087		24h	20764	30.497	30.3666	0.273729	7.13893	-0.724431	1.65225	0.297328	-0.427104	-1.02176	1.34453	2.03039	0.307718	0.378144
			24h				24h	20764	30.5507
	Geometric mean		24h				24h	20764	30.052
			48h	24.1786	0.164453		48h	20764	30.6061	30.4963	0.160565	6.31771	-1.54565	2.91936	0.229839	-1.31581	-1.77549	2.48943	3.42355	0.429935	0.504186
			48h				48h	20764	30.312
			48h				48h	20764	30.5708
			72h	22.1357	0.191816		72h	20764	30.1902	30.3844	0.289354	8.24869	0.385327	0.765605	0.347158	0.732485	0.0381688	0.601866	0.97389	0.163739	0.208285
			72h				72h	20764	30.717
			72h				72h	20764	30.2461
																																Rep1			Mean	Std. Dev.		Sample Name	Replicate	Ct	Mean	Std. Dev.	Delta Ct	Relative expression	%expression vs actin	S	dCT+S	dCT-S	High %
																																Actin	Sporangia	25.8721	26.0116	0.168539		Sporangia	20764	34.6154	34.9178	0.373213	8.90614	0.00208442	0.208442	0.409503	9.31564	8.49663	0.156932
																																Actin	Sporangia	26.1989				Sporangia	20764	34.803
																																Actin	Sporangia	25.9639				Sporangia	20764	35.3349
																																Actin	24h	21.0017	20.9863	0.0163074		24h	20764	30.497	30.3666	0.273729	9.38026	0.00150058	0.150058	0.274214	9.65448	9.10605	0.124083
																																Actin	24h	20.988				24h	20764	30.5507
																																Actin	24h	20.9692				24h	20764	30.052
																																Actin	48h	21.8763	21.9071	0.0426537		48h	20764	30.6061	30.4963	0.160565	8.58919	0.00259655	0.259655	0.166134	8.75532	8.42305	0.231412
																																Actin	48h	21.8892				48h	20764	30.312
																																Actin	48h	21.9558				48h	20764	30.5708
																																Actin	72h	19.5256	19.7068	0.157286		72h	20764	30.1902	30.3844	0.289354	10.6776	0.000610552	0.0610552	0.329339	11.0069	10.3483	0.0485939
																																Actin	72h	19.7871				72h	20764	30.717
																																Actin	72h	19.8077				72h	20764	30.2461
																																Rep2			Mean	Std. Dev.		Sample Name	Replicate	Ct	Mean	Std. Dev.	Delta Ct	Relative expression	%expression vs actin	S	dCT+S	dCT-S	High %
																																Sporangia	actin	29.5647	29.4434	0.147962		Sporangia	20764	Undetermined	#DIV/0!	#DIV/0!	#DIV/0!	#DIV/0!	#DIV/0!	#DIV/0!	#DIV/0!	#DIV/0!	#DIV/0!
																																Sporangia	actin	29.2786				Sporangia	20764	Undetermined
																																Sporangia	actin	29.487				Sporangia	20764	Undetermined
																																24h	actin	18.5834	18.4797	0.102943		24h	20764	26.7185	27.5087	0.684334	9.02898	0.00191428	0.191428	0.692033	9.72102	8.33695	0.11849
																																24h	actin	18.4782				24h	20764	27.8954
																																24h	actin	18.3775				24h	20764	27.9121
																																48h	actin	16.7612	16.7266	0.038101		48h	20764	27.3644	27.6851	0.62768	10.9586	0.000502513	0.0502513	0.628836	11.5874	10.3297	0.0324974
																																48h	actin	16.7328				48h	20764	27.2827
																																48h	actin	16.6858				48h	20764	28.4084
																																72h	actin	19.1138	18.7109	0.349688		72h	20764	27.6369	27.7071	0.082136	8.99619	0.00195829	0.195829	0.359205	9.3554	8.63699	0.152667
																																72h	actin	18.4861				72h	20764	27.7974
																																72h	actin	18.5328				72h	20764	27.687
																																Rep3			Mean	Std. Dev.		Sample Name	Replicate	Ct	Mean	Std. Dev.	Delta Ct	Relative expression	%expression vs actin	S	dCT+S	dCT-S	High %
																																Sporangia	actin	25.7858	25.766	0.208302		Sporangia	20764	Undetermined	#DIV/0!	#DIV/0!	#DIV/0!	#DIV/0!	#DIV/0!	#DIV/0!	#DIV/0!	#DIV/0!	#DIV/0!
																																Sporangia	actin	25.9637				Sporangia	20764	Undetermined
																																Sporangia	actin	25.5485				Sporangia	20764	Undetermined
																																24h	actin	21.601	21.6859	0.249837		24h	20764	28.3179	28.2982	0.0393126	6.61233	0.0102209	1.02209	0.252911	6.86524	6.35942	0.857741
																																24h	actin	21.4895				24h	20764	28.3238
																																24h	actin	21.9671				24h	20764	28.2529
																																48h	actin	17.2167	17.2116	0.143315		48h	20764	27.4416	27.3183	0.134102	10.1068	0.000906912	0.0906912	0.196272	10.303	9.91048	0.0791555
																																48h	actin	17.0658				48h	20764	27.338
																																48h	actin	17.3523				48h	20764	27.1755
																																72h	actin	19.2937	19.461	0.431456		72h	20764	27.5958	27.7589	0.142004	8.29796	0.00317735	0.317735	0.454224	8.75218	7.84374	0.231916
																																72h	actin	19.1382				72h	20764	27.8262
																																72h	actin	19.951				72h	20764	27.8547
[truncated: 3 more columns]

## Sheet: PITG_12808
	Rep1			Mean	Std. Dev.		Sample Name	Replicate	Ct	Mean	Std. Dev.	DELTA Ct (mean 12808-geomean)	DELTA DELTA Ct	2-DELTA DELTA Ct	S	DELTA DELTA Ct+S	DELTA DELTA Ct-S	LOW	HIGH	MINUS ERROR GRAPH	PLUS ERROR GRAPH
			Sporangia	27.0544	0.238782		Sporangia	12808	31.5172	31.4427	0.194846	4.3883	0	1	0.308191	0.308191	-0.308191	0.807654	1.23815	0.192346	0.238154
			Sporangia				Sporangia	12808	31.5893
			Sporangia				Sporangia	12808	31.2216
			24h	23.2276	0.116087		24h	12808	25.8869	25.698	0.165183	2.47031	-1.91799	3.77897	0.201895	-1.7161	-2.11989	3.28547	4.3466	0.493504	0.567632
			24h				24h	12808	25.626
	Geometric mean		24h				24h	12808	25.581
			48h	24.1786	0.164453		48h	12808	23.4689	23.6511	0.257638	-0.527508	-4.91581	30.186	0.305651	-4.61016	-5.22146	24.4228	37.3091	5.76319	7.12316
			48h				48h	12808	23.9458
			48h				48h	12808	23.5384
			72h	22.1357	0.191816		72h	12808	20.2392	20.4079	0.189573	-1.72782	-6.11612	69.3643	0.269687	-5.84643	-6.38581	57.5376	83.6218	11.8267	14.2576
			72h				72h	12808	20.6131
			72h				72h	12808	20.3714
																															Rep1			Mean	Std. Dev.		Sample Name	Replicate	Ct	Mean	Std. Dev.	Delta Ct	Relative expression	%expression vs actin	S	dCT+S	dCT-S	High %	Low %
																															Actin	Sporangia	25.8721	26.0116	0.168539		Sporangia	12808	31.5172	31.4427	0.194846	5.43108	0.0231784	2.31784	0.257624	5.6887	5.17345	1.93879	2.771
																															Actin	Sporangia	26.1989				Sporangia	12808	31.5893
																															Actin	Sporangia	25.9639				Sporangia	12808	31.2216
																															Actin	24h	21.0017	20.9863	0.0163074		24h	12808	25.8869	25.698	0.165183	4.71164	0.0381641	3.81641	0.165986	4.87763	4.54565	3.40164	4.28176
																															Actin	24h	20.988				24h	12808	25.626
																															Actin	24h	20.9692				24h	12808	25.581
																															Actin	48h	21.8763	21.9071	0.0426537		48h	12808	23.4689	23.6511	0.257638	1.74397	0.298546	29.8546	0.261145	2.00512	1.48283	24.9115	35.7787
																															Actin	48h	21.8892				48h	12808	23.9458
																															Actin	48h	21.9558				48h	12808	23.5384
																															Actin	72h	19.5256	19.7068	0.157286		72h	12808	20.2392	20.4079	0.189573	0.701088	0.615108	61.5108	0.246326	0.947414	0.454762	51.8561	72.9631
																															Actin	72h	19.7871				72h	12808	20.6131
																															Actin	72h	19.8077				72h	12808	20.3714
																															Rep2			Mean	Std. Dev.		Sample Name	Replicate	Ct	Mean	Std. Dev.	Delta Ct	Relative expression	%expression vs actin	S	dCT+S	dCT-S	High %	Low %
																															Sporangia	actin	29.5647	29.4434	0.147962		Sporangia	12808	34.0261	34.1551	0.33477	4.71167	0.0381633	3.81633	0.366011	5.07768	4.34566	2.96118	4.91842
																															Sporangia	actin	29.2786				Sporangia	12808	34.5352
																															Sporangia	actin	29.487				Sporangia	12808	33.904
																															24h	actin	18.5834	18.4797	0.102943		24h	12808	20.5598	20.4809	0.0793277	2.0012	0.249792	24.9792	0.129962	2.13116	1.87124	22.8274	27.3339
																															24h	actin	18.4782				24h	12808	20.4817
																															24h	actin	18.3775				24h	12808	20.4012
																															48h	actin	16.7612	16.7266	0.038101		48h	12808	19.2209	19.2337	0.0356656	2.50711	0.175908	17.5908	0.0521893	2.55929	2.45492	16.9658	18.2388
																															48h	actin	16.7328				48h	12808	19.2062
																															48h	actin	16.6858				48h	12808	19.274
																															72h	actin	19.1138	18.7109	0.349688		72h	12808	21.9052	22.0211	0.128697	3.31019	0.100817	10.0817	0.372619	3.68281	2.93757	7.78688	13.0528
																															72h	actin	18.4861				72h	12808	22.1596
																															72h	actin	18.5328				72h	12808	21.9984
																															Rep3			Mean	Std. Dev.		Sample Name	Replicate	Ct	Mean	Std. Dev.	Delta Ct	Relative expression	%expression vs actin	S	dCT+S	dCT-S	High %	Low %
																															Sporangia	actin	25.7858	25.766	0.208302		Sporangia	12808	33.4461	33.0333	0.583733	7.26731	0.00649115	0.649115	0.619786	7.8871	6.64752	0.422423	0.997461
																															Sporangia	actin	25.9637				Sporangia	12808	Undetermined
																															Sporangia	actin	25.5485				Sporangia	12808	32.6206
																															24h	actin	21.601	21.6859	0.249837		24h	12808	20.3955	20.3654	0.0498442	-1.3205	2.49753	249.753	0.25476	-1.06574	-1.57526	209.325	297.99
																															24h	actin	21.4895				24h	12808	20.3078
																															24h	actin	21.9671				24h	12808	20.3928
																															48h	actin	17.2167	17.2116	0.143315		48h	12808	17.1718	17.2632	0.0791322	0.0515715	0.964885	96.4885	0.163711	0.215282	-0.112139	86.1378	108.083
																															48h	actin	17.0658				48h	12808	17.3099
																															48h	actin	17.3523				48h	12808	17.3077
																															72h	actin	19.2937	19.461	0.431456		72h	12808	20.0701	20.475	0.391532	1.01406	0.495152	49.5152	0.582625	1.59668	0.431432	33.0637	74.1525
																															72h	actin	19.1382				72h	12808	20.8517
																															72h	actin	19.951				72h	12808	20.5032
[truncated: 2 more columns]

## Sheet: PITG_04314
	Rep1			Mean	Std. Dev.		Sample Name	Replicate	Ct	Mean	Std. Dev.	DELTA Ct (mean 04314-geomean)	DELTA DELTA Ct	2-DELTA DELTA Ct	S	DELTA DELTA Ct+S	DELTA DELTA Ct-S	LOW	HIGH	MINUS ERROR GRAPH	PLUS ERROR GRAPH
			Sporangia	27.0544	0.238782		Sporangia	4314	32.7	33.2667	0.602771	6.21225	6.21225	0.0134873	0.648344	6.86059	5.56391	0.00860508	0.0211396	0.00488225	0.00765229
			Sporangia				Sporangia	4314	33.9
			Sporangia				Sporangia	4314	33.2
			24h	23.2276	0.116087		24h	4314	29.2	29.3167	0.219621	6.08902	6.08902	0.01469	0.248414	6.33744	5.84061	0.0123664	0.0174503	0.00232365	0.00276026
			24h				24h	4314	29.18
	Geometric mean		24h				24h	4314	29.57
			48h	24.1786	0.164453		48h	4314	26.36	26.37	0.0458258	2.19144	2.19144	0.218933	0.170719	2.36216	2.02072	0.1945	0.246435	0.0244329	0.0275022
			48h				48h	4314	26.42
			48h				48h	4314	26.33
			72h	22.1357	0.191816		72h	4314	23.59	23.71	0.158745	1.57429	1.57429	0.335809	0.248984	1.82327	1.3253	0.282579	0.399065	0.0532296	0.0632565
			72h				72h	4314	23.65
			72h				72h	4314	23.89
																																	Rep1			Mean	Std. Dev.		Sample Name	Replicate	Ct	Mean	Std. Dev.	Delta Ct	Relative expression	%expression vs actin	S	dCT+S	dCT-S
																																	Actin	Sporangia	25.8721	26.0116	0.168539		Sporangia	4314	32.7	33.2667	0.602771	7.25503	0.00654665	0.654665	0.62589	7.88092	6.62914
																																	Actin	Sporangia	26.1989				Sporangia	4314	33.9
																																	Actin	Sporangia	25.9639				Sporangia	4314	33.2
																																	Actin	24h	21.0017	20.9863	0.0163074		24h	4314	29.2	29.3167	0.219621	8.33036	0.0031068	0.31068	0.220225	8.55058	8.11013
																																	Actin	24h	20.988				24h	4314	29.18
																																	Actin	24h	20.9692				24h	4314	29.57
																																	Actin	48h	21.8763	21.9071	0.0426537		48h	4314	26.36	26.37	0.0458258	4.46292	0.0453448	4.53448	0.0626046	4.52552	4.40031
																																	Actin	48h	21.8892				48h	4314	26.42
																																	Actin	48h	21.9558				48h	4314	26.33
																																	Actin	72h	19.5256	19.7068	0.157286		72h	4314	23.59	23.71	0.158745	4.0032	0.0623617	6.23617	0.22347	4.22667	3.77973
																																	Actin	72h	19.7871				72h	4314	23.65
																																	Actin	72h	19.8077				72h	4314	23.89
																																	Rep2			Mean	Std. Dev.		Sample Name	Replicate	Ct	Mean	Std. Dev.	Delta Ct	Relative expression	%expression vs actin	S	dCT+S	dCT-S
																																	Sporangia	actin	29.5647	29.4434	0.147962		Sporangia	4314	35.19	34.7233	0.635164	5.27991	0.0257388	2.57388	0.65217	5.93208	4.62774
																																	Sporangia	actin	29.2786				Sporangia	4314	34
																																	Sporangia	actin	29.487				Sporangia	4314	34.98
																																	24h	actin	18.5834	18.4797	0.102943		24h	4314		22.395	0.13435	3.91529	0.0662795	6.62795	0.169255	4.08455	3.74604
																																	24h	actin	18.4782				24h	4314	22.49
																																	24h	actin	18.3775				24h	4314	22.3
																																	48h	actin	16.7612	16.7266	0.038101		48h	4314	22.29	22.1033	0.161967	5.37674	0.0240681	2.40681	0.166388	5.54312	5.21035
																																	48h	actin	16.7328				48h	4314	22
																																	48h	actin	16.6858				48h	4314	22.02
																																	72h	actin	19.1138	18.7109	0.349688		72h	4314	26.94	27.04	0.117898	8.32909	0.00310952	0.310952	0.369028	8.69812	7.96006
																																	72h	actin	18.4861				72h	4314	27.17
																																	72h	actin	18.5328				72h	4314	27.01
																																	Rep3			Mean	Std. Dev.		Sample Name	Replicate	Ct	Mean	Std. Dev.	Delta Ct	Relative expression	%expression vs actin	S	dCT+S	dCT-S
																																	Sporangia	actin	25.7858	25.766	0.208302		Sporangia	4314	35.78	35.7033	0.469716	9.93733	0.00101992	0.101992	0.513832	10.4512	9.4235
																																	Sporangia	actin	25.9637				Sporangia	4314	35.2
																																	Sporangia	actin	25.5485				Sporangia	4314	36.13
																																	24h	actin	21.601	21.6859	0.249837		24h	4314	24.86	24.7033	0.146401	3.01747	0.123496	12.3496	0.289572	3.30704	2.72789
																																	24h	actin	21.4895				24h	4314	24.57
																																	24h	actin	21.9671				24h	4314	24.68
																																	48h	actin	17.2167	17.2116	0.143315		48h	4314	20.54	20.5167	0.0776745	3.30508	0.101175	10.1175	0.163011	3.46809	3.14207
																																	48h	actin	17.0658				48h	4314	20.43
																																	48h	actin	17.3523				48h	4314	20.58
																																	72h	actin	19.2937	19.461	0.431456		72h	4314	26.04	25.97	0.0754983	6.50905	0.0109795	1.09795	0.438011	6.94706	6.07103
																																	72h	actin	19.1382				72h	4314	25.89
																																	72h	actin	19.951				72h	4314	25.98
[truncated: 4 more columns]

## Sheet: Rep1
	Rep1				Mean	Std. Dev.		Sample Name	Replicate	Ct	Mean	Std. Dev.	Delta Ct	Relative expression	%expression vs actin	S	%+S	%-S	High %	Low %	MINUS ERROR GRAPH	PLUS ERROR GRAPH
		Actin	Sporangia	25.8721	26.0116	0.168539		Sporangia	02928	37.6917	36.8832	1.1433	10.8716	0.000533738	0.0533738	1.15566	12.0272	9.71592	0.0239574	0.118909	0.0294164	0.0655355
		Actin	Sporangia	26.1989				Sporangia	02928	Undetermined
		Actin	Sporangia	25.9639				Sporangia	02928	36.0748
		Actin	24h	21.0017	20.9863	0.0163074		24h	02928	30.1946	29.966	0.204641	8.97965	0.00198087	0.198087	0.20529	9.18494	8.77436	0.171813	0.228377	0.0262733	0.030291
		Actin	24h	20.988				24h	02928	29.7999
		Actin	24h	20.9692				24h	02928	29.9034
		Actin	48h	21.8763	21.9071	0.0426537		48h	02928	28.7029	28.5461	0.24524	6.63904	0.0100334	1.00334	0.248922	6.88796	6.39012	0.844339	1.19229	0.159005	0.188949
		Actin	48h	21.8892				48h	02928	28.672
		Actin	48h	21.9558				48h	02928	28.2635
		Actin	72h	19.5256	19.7068	0.157286		72h	02928	-	24.9072	0.198889	5.20037	0.0271977	2.71977	0.253566	5.45394	4.94681	2.2814	3.24237	0.43837	0.522603
		Actin	72h	19.7871				72h	02928	24.7665
		Actin	72h	19.8077				72h	02928	25.0478
		Rep1			Mean	Std. Dev.		Sample Name	Replicate	Ct	Mean	Std. Dev.	Delta Ct	Relative expression	%expression vs actin	S	dCT+S	dCT-S	High %	Low %	MINUS ERROR GRAPH	PLUS ERROR GRAPH
		Actin	Sporangia	25.8721	26.0116	0.168539		Sporangia	2930	39.4284	39.6074	0.242784	13.5958	8.07714e-05	0.00807714	0.29555	13.8913	13.3002	0.00658095	0.0099135	0.00149619	0.00183636
		Actin	Sporangia	26.1989				Sporangia	2930	39.8838
		Actin	Sporangia	25.9639				Sporangia	2930	39.5101
		Actin	24h	21.0017	20.9863	0.0163074		24h	2930		30.5199	0.594716	9.53363	0.00134925	0.134925	0.594939	10.1286	8.93869	0.0893301	0.203792	0.0455949	0.0688669
		Actin	24h	20.988				24h	2930	30.9405
		Actin	24h	20.9692				24h	2930	30.0994
		Actin	48h	21.8763	21.9071	0.0426537		48h	2930	29.1358	29.0044	0.113771	7.09735	0.00730271	0.730271	0.121504	7.21886	6.97585	0.671286	0.794439	0.0589849	0.0641678
		Actin	48h	21.8892				48h	2930	28.9381
		Actin	48h	21.9558				48h	2930	28.9394
		Actin	72h	19.5256	19.7068	0.157286		72h	2930	24.1412	24.1944	0.0460487	4.4876	0.0445758	4.45758	0.163888	4.65148	4.32371	3.97891	4.99384	0.478672	0.536257
		Actin	72h	19.7871				72h	2930	24.2209
		Actin	72h	19.8077				72h	2930	24.2211
		Rep1			Mean	Std. Dev.		Sample Name	Replicate	Ct	Mean	Std. Dev.	Delta Ct	Relative expression	%expression vs actin	S	dCT+S	dCT-S	High %	Low %	MINUS ERROR GRAPH	PLUS ERROR GRAPH
		Actin	Sporangia	25.8721	26.0116	0.168539		Sporangia	2935	Undetermined	37.059	#DIV/0!	11.0474	0.0004725	0.04725	#DIV/0!	#DIV/0!	#DIV/0!	#DIV/0!	#DIV/0!	#DIV/0!	#DIV/0!
		Actin	Sporangia	26.1989				Sporangia	2935	Undetermined
		Actin	Sporangia	25.9639				Sporangia	2935	37.059
		Actin	24h	21.0017	20.9863	0.0163074		24h	2935	29.8354	29.5084	0.375014	8.52204	0.00272026	0.272026	0.375368	8.89741	8.14667	0.209707	0.352864	0.0623187	0.080838
		Actin	24h	20.988				24h	2935	29.5907
		Actin	24h	20.9692				24h	2935	29.099
		Actin	48h	21.8763	21.9071	0.0426537		48h	2935	28.7581	29.0488	0.329341	7.14168	0.00708172	0.708172	0.332091	7.47378	6.80959	0.562561	0.891473	0.145611	0.183301
		Actin	48h	21.8892				48h	2935	28.9817
		Actin	48h	21.9558				48h	2935	29.4065
		Actin	72h	19.5256	19.7068	0.157286		72h	2935	24.8808	24.9068	0.0271205	5.19995	0.0272057	2.72057	0.159607	5.35956	5.04034	2.43564	3.03883	0.284928	0.318259
		Actin	72h	19.7871				72h	2935	24.9045
		Actin	72h	19.8077				72h	2935	24.9349
		Rep1			Mean	Std. Dev.		Sample Name	Replicate	Ct	Mean	Std. Dev.	Delta Ct	Relative expression	%expression vs actin	S	dCT+S	dCT-S	High %	Low %	MINUS ERROR GRAPH	PLUS ERROR GRAPH
		Actin	Sporangia	25.8721	26.0116	0.168539		Sporangia	6591	34.9134	34.8434	0.244761	8.83179	0.00219465	0.219465	0.297176	9.12897	8.53462	0.178611	0.269665	0.0408547	0.0501997
		Actin	Sporangia	26.1989				Sporangia	6591	34.5713
		Actin	Sporangia	25.9639				Sporangia	6591	35.0456
		Actin	24h	21.0017	20.9863	0.0163074		24h	6591	30.1181	30.2377	0.118337	9.25138	0.00164081	0.164081	0.119456	9.37083	9.13192	0.151042	0.178245	0.0130387	0.0141643
		Actin	24h	20.988				24h	6591	30.3548
		Actin	24h	20.9692				24h	6591	30.2402
		Actin	48h	21.8763	21.9071	0.0426537		48h	6591	31.9502	31.9243	0.0420749	10.0172	0.000964991	0.0964991	0.0599136	10.0771	9.95728	0.0925736	0.100591	0.00392543	0.00409188
		Actin	48h	21.8892				48h	6591	31.8757
		Actin	48h	21.9558				48h	6591	31.9469
		Actin	72h	19.5256	19.7068	0.157286		72h	6591	30.9681	31.5393	0.633298	11.8325	0.000274205	0.0274205	0.652537	12.485	11.1799	0.0174439	0.0431032	0.00997668	0.0156826
		Actin	72h	19.7871				72h	6591	31.4293
		Actin	72h	19.8077				72h	6591	32.2203
		Rep1			Mean	Std. Dev.		Sample Name	Replicate	Ct	Mean	Std. Dev.	Delta Ct	Relative expression	%expression vs actin	S	dCT+S	dCT-S	High %	Low %	MINUS ERROR GRAPH	PLUS ERROR GRAPH
		Actin	Sporangia	25.8721	26.0116	0.168539		Sporangia	20764	34.6154	34.9178	0.373213	8.90614	0.00208442	0.208442	0.409503	9.31564	8.49663	0.156932	0.276859	0.0515097	0.0684167
		Actin	Sporangia	26.1989				Sporangia	20764	34.803
		Actin	Sporangia	25.9639				Sporangia	20764	35.3349
		Actin	24h	21.0017	20.9863	0.0163074		24h	20764	30.497	30.3666	0.273729	9.38026	0.00150058	0.150058	0.274214	9.65448	9.10605	0.124083	0.18147	0.025975	0.0314124
		Actin	24h	20.988				24h	20764	30.5507
		Actin	24h	20.9692				24h	20764	30.052
		Actin	48h	21.8763	21.9071	0.0426537		48h	20764	30.6061	30.4963	0.160565	8.58919	0.00259655	0.259655	0.166134	8.75532	8.42305	0.231412	0.291345	0.0282433	0.0316903
		Actin	48h	21.8892				48h	20764	30.312
		Actin	48h	21.9558				48h	20764	30.5708
		Actin	72h	19.5256	19.7068	0.157286		72h	20764	30.1902	30.3844	0.289354	10.6776	0.000610552	0.0610552	0.329339	11.0069	10.3483	0.0485939	0.0767121	0.0124613	0.0156569
		Actin	72h	19.7871				72h	20764	30.717
		Actin	72h	19.8077				72h	20764	30.2461

[truncated: 2 more sheets: Rep2, Rep3]
