# Supplementary material for: Oomycetes manipulate plant innate immunity through galacturonide oxidases
Source: Nat Commun. 2025 Oct 20;16:9093. doi: 10.1038/s41467-025-64189-1 (PMC12537922; doi:10.1038/s41467-025-64189-1)
Supplement: Supplementary file 4 — Supplementary Dataset 2 [file 41467_2025_64189_MOESM4_ESM.xlsx]

## Sheet: Sheet1
Summary of kinetic parameters for PiAA7A-D (calculated using Prism)
	*inadequate model	°preferred model	??? Upper limit could not be calculated to the confidence interval with certainty, so upper limit remains undefined. Calculated lower, but no upper limit: 95% certainty that the "true" parameter value is greater than the calculated lower confidence limit.
	# Based on HPAEC-PAD chromatograms and peak areas, the area-weighted median DP is 9. This value was used to calculate the molar concentratin of the long OG mix (DP10-15, Elicityl).
	Please note that the kinetic parameters obtained for OG1, OG2, OG3, and OG4 are directly comparable, as these are highly pure commercial standard. Data obtained using OG10–15 - a heterogeneous mixture of oligomers with variable concentrations -can only provide indicative comparisons with OG1/2/3/4.
PiAA7A
Model	Parameters	OG1	OG2	OG3	OG4	OG10-15#
Michaelis-Menten	kcat (s-1)	31.3 (29.86 to 32.80)	26.34 (24.45 to 28.37)	27.94 (26.40 to 29.54)*	27.39 (25.72 to 29.13)*	9.494 (8.547 to 10.49)*
	KM (µM)	44.12 (35.95 to 53.73)	6.038 (4.408 to 8.163)	3.322 (2.493 to 4.334)*	2.253 (1.538 to 3.138)*	3.038 (1.545 to 5.143)*
	Vmax (µM s-1)	0.0313	0.02634	0.02794*	0.02739*	0.009494*
	R2 goodness of fit	0.9735	0.9451	0.9533*	0.9351*	0.8463*
Substrate inhibition	Ki				166.0 (133.9 to 209.8)*°	182.4 (97.86 to 378.7)
	KM (µM)				5.098 (4.346 to 5.977)*°	8.382 (4.970 to 14.35)
	Vmax (µM s-1)				0.03829*°	0.01455 (0.01183 to 0.01893)
	R2 goodness of fit				0.9932*°	0.9334
Allosteric/sigmoidal	h			2.02 (1.643 to 2.469)	2.170 (1.657 to 2.842)*
	Khalf			3.455 (3.131 to 3.802)	2.833 (2.467 to 3.202)*
	Vmax (µM s-1)			0.02597 (0.02517 to 0.02681)	0.02596 (0.02500 to 0.02696)*
	R2 goodness of fit			0.9843	0.9730*
PiAA7B
Model	Parameters	OG1	OG2	OG3	OG4	OG10-15#
Michaelis-Menten	kcat (s-1)	25.94 (25.58 to 27.01)	26.35 (25.61 to 27.10)	25.98 (24.91 to 27.10)	26.20 (25.33 to 27.10)	26.97 (24.66 to 29.47)
	KM (µM)	61.62 (53.10 to 66.29)	6.73 (5.989 to 7.550)	7.237 (6.110 to 8.548)	5.967 (5.165 to 6.872)	8.398 (5.733 to 12.05)
	Vmax (µM s-1)	0.02594	0.02635	0.02598	0.0262	0.02697
	R2 goodness of fit	0.9809	0.9922	0.9844	0.9876	0.9196
PiAA7C
Model	Parameters	OG1	OG2	OG3	OG4	OG10-15#
Michaelis-Menten	kcat (s-1)	35.42 (33.92 to 36.97)	32.44 (30.86 to 34.10)	36.94 (35.80 to 38.14)	35.74 (34.43 to 37.10)	32.09 (30.70 to 33.53)
	KM (µM)	52.6 (43.75 to 62.92)	7.679 (6.305 to 9.321)	7.270 (6.403 to 8.243)	6.573 (5.631 to 7.650)	9.829 (8.231 to 11.70)
	Vmax (µM s-1)	0.03542	0.03244	0.03694	0.03574	0.03209
	R2 goodness of fit	0.9806	0.9772	0.9909	0.986	0.9818
PiAA7D
Model	Parameters	OG1	OG2	OG3	OG4	OG10-15#
Michaelis-Menten	kcat (s-1)	20.33 (18.57 to 22.28)	19.41 (17.44 to 21.54)	21.44 (20.13 to 22.79)	23.76 (22.70 to 24.84)*	9.707 (8.768 to 10.68)*
	KM (µM)	98.42 (71.30 to 134.9)	3.054 (1.666 to 5.085)	1.877 (1.213 to 2.709)	1.057 (0.6823 to 1.494)*	0.4822 (-0.2831 to 1.522)*
	Vmax (µM s-1)	0.02033	0.01941	0.02144	0.02376*	0.009707*
	R2 goodness of fit	0.9454	0.8414	0.9348	0.9576*	0.8386*
Substrate inhibition	Ki					267.3 (140.2 to 669.2)*°
	KM (µM)					2.016 (0.7712 to 3.899)*°
	Vmax (µM s-1)					0.01263 (0.01073 to 0.01521)*°
	R2 goodness of fit					0.9089*°
Allosteric/sigmoidal	h				3.566 (2.451 to ???)*°
	Khalf				2.142 (1.911 to ???)*°
	Vmax (µM s-1)				0.02284 (0.02235 to 0.02334)*°
	R2 goodness of fit				0.9885*°
