# Supplementary material for: Oomycetes manipulate plant innate immunity through galacturonide oxidases
Source: Nat Commun. 2025 Oct 20;16:9093. doi: 10.1038/s41467-025-64189-1 (PMC12537922; doi:10.1038/s41467-025-64189-1)
Supplement: Supplementary file 5 — Supplementary Dataset 3 [file 41467_2025_64189_MOESM5_ESM.xlsx]

## Sheet: Geometric Mean
				Mean	StDev					Mean	StDev					Mean	StDev		Geometric mean
	02928-24 24h	actin	23.9034	23.8744	0.128604		02928-24 24h	09862	28.2356	28.2958	0.127938		02928-24 24h	02745	26.8919	26.678	0.186913		26.2182	0.145422
	02928-24 24h	actin	23.7338				02928-24 24h	09862	28.209				02928-24 24h	02745	26.5463
	02928-24 24h	actin	23.9861				02928-24 24h	09862	28.4427				02928-24 24h	02745	26.5958
	02928-24 48h	actin	22.4606	22.309	0.149776		02928-24 48h	09862	27.1509	26.9499	0.22776		02928-24 48h	02745	25.6093	25.5077	0.188531		24.8448	0.185966
	02928-24 48h	actin	22.1611				02928-24 48h	09862	26.9962				02928-24 48h	02745	25.2902
	02928-24 48h	actin	22.3053				02928-24 48h	09862	26.7025				02928-24 48h	02745	25.6236
	02928-24 72h	actin	18.6864	18.6729	0.01831		02928-24 72h	09862	23.9474	23.9447	0.0161751		02928-24 72h	02745	22.6225	22.4701	0.132044		21.5779	0.0339431
	02928-24 72h	actin	18.6521				02928-24 72h	09862	23.9273				02928-24 72h	02745	22.3998
	02928-24 72h	actin	18.6803				02928-24 72h	09862	23.9593				02928-24 72h	02745	22.3882
	02928-24 mycelia	actin	17.4323	17.925	0.43022		02928-24 mycelia	09862	22.1413	22.3313	0.256193		02928-24 mycelia	02745	20.5301	20.4979	0.483138		20.1695	0.376221
	02928-24 mycelia	actin	18.1169				02928-24 mycelia	09862	22.23				02928-24 mycelia	02745	19.9994
	02928-24 mycelia	actin	18.226				02928-24 mycelia	09862	22.6227				02928-24 mycelia	02745	20.9641
	02928-24 sporangia	actin	18.5309	18.5067	0.290042		02928-24 sporangia	09862	22.8027	22.7666	0.0543186		02928-24 sporangia	02745	20.677	20.5632	0.0998957		20.5387	0.116319
	02928-24 sporangia	actin	18.7839				02928-24 sporangia	09862	22.793				02928-24 sporangia	02745	20.4898
	02928-24 sporangia	actin	18.2053				02928-24 sporangia	09862	22.7041				02928-24 sporangia	02745	20.5229
	02928-28 24h	actin	23.0837	23.0588	0.094088		02928-28 24h	09862	27.4347	27.3237	0.0964283		02928-28 24h	02745	26.1967	26.1904	0.00887309		25.4589	0.0431789
	02928-28 24h	actin	22.9548				02928-28 24h	09862	27.2608
	02928-28 24h	actin	23.1379				02928-28 24h	09862	27.2756				02928-28 24h	02745	26.1841
	02928-28 48h	actin	21.632	21.7085	0.101999		02928-28 48h	09862	27.4175	27.539	0.121832		02928-28 48h	02745	25.4571	25.2949	0.147808		24.7289	0.122467
	02928-28 48h	actin	21.8243				02928-28 48h	09862	27.6612				02928-28 48h	02745	25.2601
	02928-28 48h	actin	21.6693				02928-28 48h	09862	27.5383				02928-28 48h	02745	25.1677
	02928-28 72h	actin	19.1126	18.8774	0.207338		02928-28 72h	09862	24.4692	24.4648	0.0396643		02928-28 72h	02745	23.0282	22.7313	0.452345		21.8962	0.154947
	02928-28 72h	actin	18.7983				02928-28 72h	09862	24.4231				02928-28 72h	02745	22.2107
	02928-28 72h	actin	18.7213				02928-28 72h	09862	24.5021				02928-28 72h	02745	22.955
	02928-28 mycelia	actin	16.4035	16.6911	0.370179		02928-28 mycelia	09862	21.821	21.8334	0.0991761		02928-28 mycelia	02745	20.19	19.9636	0.389536		19.3768	0.242729
	02928-28 mycelia	actin	16.5611				02928-28 mycelia	09862	21.741				02928-28 mycelia	02745	19.5138
	02928-28 mycelia	actin	17.1088				02928-28 mycelia	09862	21.9382				02928-28 mycelia	02745	20.187
	02928-28 sporangia	actin	19.8081	19.9883	0.174283		02928-28 sporangia	09862	24.1734	24.0884	0.111327		02928-28 sporangia	02745	21.3589	21.4315	0.0631152		21.771	0.106987
	02928-28 sporangia	actin	20.0009				02928-28 sporangia	09862	23.9624				02928-28 sporangia	02745	21.4734
	02928-28 sporangia	actin	20.156				02928-28 sporangia	09862	24.1294				02928-28 sporangia	02745	21.4622
	02928-5 24h	actin	23.6989	23.9163	0.195712		02928-5 24h	09862	28.0469	27.9482	0.415115		02928-5 24h	02745	26.687	26.299	0.780583		26.0014	0.398782
	02928-5 24h	actin	24.0784				02928-5 24h	09862	28.3052				02928-5 24h	02745	25.4005
	02928-5 24h	actin	23.9717				02928-5 24h	09862	27.4927				02928-5 24h	02745	26.8096
	02928-5 48h	actin	24.5003	24.4364	0.120225		02928-5 48h	09862	29.133	29.1334	0.0580472		02928-5 48h	02745	27.9611	27.9876	0.0462239		27.1101	0.0685826
	02928-5 48h	actin	24.5112				02928-5 48h	09862	29.0755				02928-5 48h	02745	28.041
	02928-5 48h	actin	24.2978				02928-5 48h	09862	29.1916				02928-5 48h	02745	27.9608
	02928-5 72h	actin	20.9458	20.9065	0.0347025		02928-5 72h	09862	26.1252	26.0769	0.059549		02928-5 72h	02745	24.2161	24.5566	0.296022		23.7448	0.0848893
	02928-5 72h	actin	20.8803				02928-5 72h	09862	26.0103				02928-5 72h	02745	24.7521
	02928-5 72h	actin	20.8933				02928-5 72h	09862	26.095				02928-5 72h	02745	24.7018
	02928-5 mycelia	actin	16.9551	16.823	0.307138		02928-5 mycelia	09862	21.8808	21.9229	0.0379711		02928-5 mycelia	02745	19.6896	20.0423	0.498749		19.4797	0.179841
	02928-5 mycelia	actin	16.4719				02928-5 mycelia	09862	21.9545				02928-5 mycelia	02745	Undetermined
	02928-5 mycelia	actin	17.0421				02928-5 mycelia	09862	21.9334				02928-5 mycelia	02745	20.3949
	02928-5 sporangia	actin	20.3307	20.4735	0.439205		02928-5 Sporangia	09862	25.81	25.3905	0.366088		02928-5 sporangia	02745	23.623	23.397	0.25242		22.9972	0.343657
	02928-5 sporangia	actin	20.1234				02928-5 Sporangia	09862	25.2254				02928-5 sporangia	02745	23.1246
	02928-5 sporangia	actin	20.9663				02928-5 Sporangia	09862	25.136				02928-5 sporangia	02745	23.4435
	WT 24h	actin	26.054	25.8225	0.324816		WT 24h	09862	31.8402	30.4043	1.25063		WT 24h	02745	29.6822	29.71	0.0499305		28.5723	0.272716
	WT 24h	actin	25.9624				WT 24h	09862	29.5529				WT 24h	02745	29.7676
	WT 24h	actin	25.4512				WT 24h	09862	29.82				WT 24h	02745	29.6801
	WT 48h	actin	20.7421	20.7686	0.103515		WT 48h	09862	26.0478	26.0169	0.0700463		WT 48h	02745	25.9571	25.3441	0.530892		23.9247	0.156723
	WT 48h	actin	20.681				WT 48h	09862	25.9368				WT 48h	02745	25.0404
	WT 48h	actin	20.8828				WT 48h	09862	26.0662				WT 48h	02745	25.0348
	WT 72h	actin	18.6707	18.6485	0.0320861		WT 72h	09862	23.6995	23.7215	0.0345064		WT 72h	02745	22.6378	22.7345	0.0847392		21.5852	0.0454395
	WT 72h	actin	18.6117				WT 72h	09862	23.7038				WT 72h	02745	22.7955
	WT 72h	actin	18.663				WT 72h	09862	23.7613				WT 72h	02745	22.7702
	WT mycelia	actin	18.138	17.9521	0.161729		WT mycelia	09862	23.1076	22.8511	0.558402		WT mycelia	02745	20.7727	20.5177	0.559329		20.3415	0.369659
	WT mycelia	actin	17.844				WT mycelia	09862	23.2351				WT mycelia	02745	19.8763
	WT mycelia	actin	17.8743				WT mycelia	09862	22.2105				WT mycelia	02745	20.9041
	WT sporangia	actin	22.2958	22.1122	0.270589		WT sporangia	09862	26.8674	26.7791	0.108355		WT sporangia	02745	26.1424	26.2353	0.192413		24.952	0.178018
	WT sporangia	actin	22.2393				WT sporangia	09862	26.8118				WT sporangia	02745	26.4566
	WT sporangia	actin	21.8014				WT sporangia	09862	26.6582				WT sporangia	02745	26.107

## Sheet: PITG_12808
			Mean	Std. Dev.		Sample Name	Replicate	Ct	Mean	Std. Dev.	DELTA Ct (mean WRKY-mean TUB)	DELTA DELTA Ct	2-DELTA DELTA Ct	S	DELTA DELTA Ct+S	DELTA DELTA Ct-S	LOW	HIGH	MINUS ERROR GRAPH	PLUS ERROR GRAPH
			26.2182	0.145422		02928-24 24h	12808	25.3014	25.2812	0.0404891	-0.937028	-5.32974	40.2172	0.150954	-5.17879	-5.48069	36.2218	44.6532	3.99538	4.43608
						02928-24 24h	12808	25.3075
						02928-24 24h	12808	25.2345
	Geometric mean		24.8448	0.185966		02928-24 48h	12808	22.4209	22.4467	0.061903	-2.39819	-6.7909	110.73	0.195999	-6.5949	-6.9869	96.6636	126.843	14.0662	16.113
						02928-24 48h	12808	22.5173
						02928-24 48h	12808	22.4018
			21.5779	0.0339431		02928-24 72h	12808	19.6529	19.5697	0.0766621	-2.00815	-6.40087	84.4992	0.0838404	-6.31702	-6.48471	79.7286	89.5552	4.7706	5.05605
						02928-24 72h	12808	19.5544
						02928-24 72h	12808	19.5019
			20.1695	0.376221		02928-24 mycelia	12808	21.221	21.6094	0.353855	1.43988	-2.95283	7.74266	0.516484	-2.43635	-3.46931	5.41269	11.0756	2.32997	3.33294
						02928-24 mycelia	12808	21.6936
						02928-24 mycelia	12808	21.9135
			20.5387	0.116319		02928-24 sporangia	12808	24.3957	24.4487	0.109116	3.91004	-0.482671	1.39733	0.159488	-0.323183	-0.642159	1.25109	1.56066	0.14624	0.163335
						02928-24 sporangia	12808	24.5742
						02928-24 sporangia	12808	24.3763
			25.4589	0.0431789		02928-28 24h	12808	22.8257	22.779	0.0424962	-2.67993	-7.07264	134.61	0.0605833	-7.01206	-7.13323	129.075	140.383	5.53566	5.77307
						02928-28 24h	12808	22.7687
						02928-28 24h	12808	22.7425
			24.7289	0.122467		02928-28 48h	12808	22.1713	22.3013	0.113184	-2.42756	-6.82027	113.007	0.16676	-6.65351	-6.98703	100.672	126.855	12.3357	13.8473
						02928-28 48h	12808	22.3781
						02928-28 48h	12808	22.3545
			21.8962	0.154947		02928-28 72h	12808	18.995	18.9211	0.104579	-2.97517	-7.36788	165.178	0.186937	-7.18094	-7.55481	145.104	188.029	20.0743	22.8514
						02928-28 72h	12808	18.8471
						02928-28 72h	12808
			19.3768	0.242729		02928-28 mycelia	12808	18.8331	18.9163	0.325597	-0.460545	-4.85326	28.9052	0.406117	-4.44714	-5.25937	21.8134	38.3027	7.09184	9.3975
						02928-28 mycelia	12808	19.2754														24h
						02928-28 mycelia	12808	18.6403														48h
			21.771	0.106987		02928-28 sporangia	12808	24.9738	24.7577	0.206239	2.98663	-1.40609	2.65017	0.232337	-1.17375	-1.63842	2.25597	3.11325	0.394201	0.463082		72h
						02928-28 sporangia	12808	24.5631														Mycelia
						02928-28 sporangia	12808	24.7361														Sporangia
			26.0014	0.398782		02928-5 24h	12808	27.6563	27.4252	0.20171	1.42382	-2.96889	7.82936	0.446894	-2.522	-3.41579	5.74378	10.6722	2.08558	2.84286
						02928-5 24h	12808	27.3343
						02928-5 24h	12808	27.2849
			27.1101	0.0685826		02928-5 48h	12808	24.6749	24.7577	0.170348	-2.3524	-6.74511	107.271	0.183636	-6.56147	-6.92875	94.4497	121.832	12.8209	14.5612
						02928-5 48h	12808	24.9537
						02928-5 48h	12808	24.6447
			23.7448	0.0848893		02928-5 72h	12808	21.3468	21.3418	0.0263596	-2.40303	-6.79574	111.102	0.0888877	-6.70686	-6.88463	104.464	118.163	6.63865	7.06053
						02928-5 72h	12808	21.3132
						02928-5 72h	12808	21.3652
			19.4797	0.179841		02928-5 mycelia	12808	21.3075	21.3239	0.0958486	1.84411	-2.5486	5.85066	0.203789	-2.34481	-2.75239	5.07994	6.73832	0.770723	0.887656
						02928-5 mycelia	12808	21.4268
						02928-5 mycelia	12808	21.2372
			22.9972	0.343657		02928-5 sporangia	12808	27.8428	27.3899	0.436206	4.39271	0	1	0.555316	0.555316	-0.555316	0.680508	1.46949	0.319492	0.46949
						02928-5 sporangia	12808	26.9726
						02928-5 sporangia	12808	27.3542
			28.5723	0.272716		WT 24h	12808	26.245	26.43	0.207585	-2.14228	-6.535	92.732	0.342733	-6.19226	-6.87773	73.1235	117.599	19.6085	24.8667
						WT 24h	12808	26.3905
						WT 24h	12808	26.6545
			23.9247	0.156723		WT 48h	12808	21.9453	21.8971	0.112766	-2.02765	-6.42036	85.6485	0.193076	-6.22728	-6.61343	74.9201	97.9133	10.7284	12.2647
						WT 48h	12808	21.9777
						WT 48h	12808	21.7682
			21.5852	0.0454395		WT 72h	12808	18.9757	19.0157	0.0346749	-2.56954	-6.96225	124.694	0.0571585	-6.90509	-7.01941	119.851	129.734	4.84372	5.03947
						WT 72h	12808	19.0344
						WT 72h	12808	19.037
			20.3415	0.369659		WT mycelia	12808	21.5251	21.2108	0.475686	0.869274	-3.52344	11.499	0.602433	-2.92101	-4.12587	7.57374	17.4587	3.92527	5.95964
						WT mycelia	12808	20.6635
						WT mycelia	12808	21.4438
			24.952	0.178018		WT sporangia	12808	31.4665	31.3694	0.157817	6.41739	5.54812	0.0213722	0.237901	5.78602	5.31022	0.0181232	0.0252037	0.00324904	0.00383151
						WT sporangia	12808	31.4543
						WT sporangia	12808	31.1873

## Sheet: 02928-mScarlet
			Mean	Std. Dev.		Sample Name	Replicate	Ct	Mean	Std. Dev.	DELTA Ct (mean WRKY-mean TUB)	DELTA DELTA Ct	2-DELTA DELTA Ct	S	DELTA DELTA Ct+S	DELTA DELTA Ct-S	LOW	HIGH	MINUS ERROR GRAPH	PLUS ERROR GRAPH
			26.2182	0.145422		02928-24 24h	02928-mScarlet	30.3281	30.2711	0.0806792	4.0529	-1.62751	3.08979	0.166303	-1.46121	-1.79381	2.75339	3.4673	0.336407	0.377509
						02928-24 24h	02928-mScarlet	30.214
	Geometric mean		24.8448	0.185966		02928-24 48h	02928-mScarlet	28.9945	28.7449	0.216626	3.90004	-1.78037	3.43514	0.2855	-1.49487	-2.06587	2.81838	4.18686	0.616755	0.751721
						02928-24 48h	02928-mScarlet	28.6067
						02928-24 48h	02928-mScarlet	28.6334
			21.5779	0.0339431		02928-24 72h	02928-mScarlet	24.3507	24.2909	0.0846012	2.71301	-2.9674	7.82123	0.0911564	-2.87624	-3.05855	7.34234	8.33136	0.478894	0.51013
						02928-24 72h	02928-mScarlet	24.2311
						02928-24 72h	02928-mScarlet
			20.1695	0.376221		02928-24 mycelia	02928-mScarlet	22.6649	22.6928	0.228946	2.52336	-3.15704	8.92	0.440407	-2.71664	-3.59745	6.57339	12.1043	2.34662	3.18433
						02928-24 mycelia	02928-mScarlet	22.9345
						02928-24 mycelia	02928-mScarlet	22.4792
			20.5387	0.116319		02928-24 sporangia	02928-mScarlet	25.9662	26.0845	0.106671	5.54585	-0.134555	1.09775	0.157825	0.0232704	-0.29238	0.984	1.22466	0.113755	0.126905
						02928-24 sporangia	02928-mScarlet	26.1142
						02928-24 sporangia	02928-mScarlet	26.1732
			25.4589	0.0431789		02928-28 24h	02928-mScarlet	30.5874	30.5619	0.0361465	5.10298	-0.577425	1.49218	0.0563115	-0.521113	-0.633736	1.43506	1.55158	0.0571211	0.0593947
						02928-28 24h	02928-mScarlet	30.5363
			24.7289	0.122467		02928-28 48h	02928-mScarlet	28.5656	28.668	0.092421	3.93911	-1.7413	3.34337	0.153427	-1.58788	-1.89473	3.00606	3.71852	0.337305	0.375153
						02928-28 48h	02928-mScarlet	28.7453
						02928-28 48h	02928-mScarlet	28.6929
			21.8962	0.154947		02928-28 72h	02928-mScarlet	25.1008	24.8009	0.260096	2.90469	-2.77572	6.84816	0.302751	-2.47297	-3.07847	5.55184	8.44717	1.29632	1.59901
						02928-28 72h	02928-mScarlet	24.6361
						02928-28 72h	02928-mScarlet	24.6659																24h
			19.3768	0.242729		02928-28 mycelia	02928-mScarlet	22.85	23.0352	0.192014	3.6584	-2.022	4.06148	0.309495	-1.71251	-2.3315	3.2773	5.03328	0.784172	0.971804				48h
						02928-28 mycelia	02928-mScarlet	23.2333																72h
						02928-28 mycelia	02928-mScarlet	23.0223																Mycelia
			21.771	0.106987		02928-28 sporangia	02928-mScarlet	27.7562	27.5149	0.228753	5.74386	0.0634558	0.956969	0.252536	0.315992	-0.18908	0.803299	1.14004	0.15367	0.183067				Sporangia
						02928-28 sporangia	02928-mScarlet	27.3011
						02928-28 sporangia	02928-mScarlet	27.4874
			26.0014	0.398782		02928-5 24h	02928-mScarlet	31.3645	31.6093	0.214785	5.6079	-0.0725073	1.05154	0.452945	0.380438	-0.525453	0.768204	1.43939	0.283338	0.387842
						02928-5 24h	02928-mScarlet	31.6972
						02928-5 24h	02928-mScarlet	31.7661
			27.1101	0.0685826		02928-5 48h	02928-mScarlet	31.4369	31.3721	0.228615	4.26198	-1.41842	2.67294	0.23868	-1.17974	-1.6571	2.26537	3.15383	0.407568	0.480895
						02928-5 48h	02928-mScarlet	31.5614
						02928-5 48h	02928-mScarlet	31.1181
			23.7448	0.0848893		02928-5 72h	02928-mScarlet	26.7117	26.6676	0.0450238	2.92284	-2.75756	6.76253	0.0960902	-2.66147	-2.85365	6.32679	7.22828	0.435744	0.465754
						02928-5 72h	02928-mScarlet	26.6217
						02928-5 72h	02928-mScarlet	26.6696
			19.4797	0.179841		02928-5 mycelia	02928-mScarlet	22.3551	22.412	0.123282	2.93222	-2.74819	6.71873	0.21804	-2.53015	-2.96623	5.77632	7.81491	0.942418	1.09618
						02928-5 mycelia	02928-mScarlet	22.3274
						02928-5 mycelia	02928-mScarlet	22.5534
			22.9972	0.343657		02928-5 sporangia	02928-mScarlet	29.0503	28.6776	0.497614	5.68041	0	1	0.604748	0.604748	-0.604748	0.657586	1.52071	0.342414	0.520713
						02928-5 sporangia	02928-mScarlet	28.87
						02928-5 sporangia	02928-mScarlet	28.1125
			28.5723	0.272716					#DIV/0!	#DIV/0!	#DIV/0!	#DIV/0!	#DIV/0!	#DIV/0!	#DIV/0!	#DIV/0!	#DIV/0!	#DIV/0!	#DIV/0!	#DIV/0!
			23.9247	0.156723					#DIV/0!	#DIV/0!	#DIV/0!	#DIV/0!	#DIV/0!	#DIV/0!	#DIV/0!	#DIV/0!	#DIV/0!	#DIV/0!	#DIV/0!	#DIV/0!
			21.5852	0.0454395					#DIV/0!	#DIV/0!	#DIV/0!	#DIV/0!	#DIV/0!	#DIV/0!	#DIV/0!	#DIV/0!	#DIV/0!	#DIV/0!	#DIV/0!	#DIV/0!
			20.3415	0.369659		WT mycelia	02928-mScarlet	Undetermined	#REF!	#REF!	#REF!	#REF!	#REF!	#REF!	#REF!	#REF!	#REF!	#REF!	#REF!	#REF!
						WT mycelia	02928-mScarlet	Undetermined
						WT mycelia	02928-mScarlet	Undetermined
			24.952	0.178018		WT sporangia	02928-mScarlet	Undetermined	#DIV/0!	#DIV/0!	#DIV/0!	#DIV/0!	#DIV/0!	#DIV/0!	#DIV/0!	#DIV/0!	#DIV/0!	#DIV/0!	#DIV/0!	#DIV/0!
						WT sporangia	02928-mScarlet	Undetermined
						WT sporangia	02928-mScarlet	Undetermined

## Sheet: PITG_02928
			Mean	Std. Dev.		Sample Name	Replicate	Ct	Mean	Std. Dev.	DELTA Ct (mean WRKY-mean TUB)	DELTA DELTA Ct	2-DELTA DELTA Ct	S	DELTA DELTA Ct+S	DELTA DELTA Ct-S	LOW	HIGH	MINUS ERROR GRAPH	PLUS ERROR GRAPH
			26.2182	0.145422		02928-24 24h	02928	31.3757	31.1572	0.199714	4.93905	-2.66274	6.33233	0.247049	-2.41569	-2.90979	5.33574	7.51507	0.996594	1.18273
						02928-24 24h	02928	30.9841
						02928-24 24h	02928	31.1118
	Geometric mean		24.8448	0.185966		02928-24 48h	02928	29.7768	29.6169	0.139525	4.77202	-2.82977	7.10961	0.232488	-2.59728	-3.06226	6.05145	8.35279	1.05815	1.24318
						02928-24 48h	02928	29.5201
						02928-24 48h	02928	29.5537
			21.5779	0.0339431		02928-24 72h	02928	25.7154	25.6098	0.0986646	4.03195	-3.56984	11.8749	0.10434	-3.4655	-3.67418	11.0464	12.7655	0.828504	0.890644
						02928-24 72h	02928	25.52
						02928-24 72h	02928	25.5941
			20.1695	0.376221		02928-24 Mycelia	02928	22.8645	22.836	0.140152	2.66657	-4.93522	30.5949	0.401478	-4.53374	-5.3367	23.1628	40.4116	7.43204	9.81669
						02928-24 Mycelia	02928	22.9597
						02928-24 Mycelia	02928	22.6838
			20.5387	0.116319		02928-24 Sporangia	02928	28.2182	28.2036	0.0628397	7.66493	0.0631398	0.957179	0.132208	0.195348	-0.0690684	0.873362	1.04904	0.0838165	0.0918604
						02928-24 Sporangia	02928	28.1348
						02928-24 Sporangia	02928	28.2579
			25.4589	0.0431789		02928-28 24h	02928	30.4548	30.4325	0.0901883	4.97358	-2.6282	6.18256	0.0999917	-2.52821	-2.7282	5.76856	6.62626	0.413994	0.443705
						02928-28 24h	02928	30.5094
						02928-28 24h	02928	30.3332
			24.7289	0.122467		02928-28 48h	02928	28.4328	28.3462	0.13117	3.61733	-3.98446	15.8286	0.179454	-3.80501	-4.16392	13.9772	17.9252	1.85136	2.09658
						02928-28 48h	02928	28.1953
						02928-28 48h	02928	28.4105																					24h
			21.8962	0.154947		02928-28 72h	02928	25.7479	25.4522	0.305969	3.55594	-4.04585	16.5166	0.342966	-3.70288	-4.38881	13.022	20.949	3.4946	4.43242									48h
						02928-28 72h	02928	25.1369																					72h
						02928-28 72h	02928	25.4718																					Mycelia
			19.3768	0.242729		02928-28 Mycelia	02928	22.543	22.5404	0.244836	3.16362	-4.43816	21.678	0.344764	-4.0934	-4.78293	17.0701	27.5299	4.60795	5.85184									Sporangia
						02928-28 Mycelia	02928	22.2943
						02928-28 Mycelia	02928	22.784
			21.771	0.106987		02928-28 Sporangia	02928	28.0683	28.2401	0.174827	6.4691	-1.13268	2.19266	0.204965	-0.927719	-1.33765	1.90227	2.52739	0.290397	0.334729
						02928-28 Sporangia	02928	28.2343
						02928-28 Sporangia	02928	28.4178
			26.0014	0.398782		02928-5 24h	02928	31.038	30.7583	0.327246	4.75696	-2.84482	7.18419	0.515865	-2.32896	-3.36069	5.02443	10.2723	2.15976	3.08813
						02928-5 24h	02928	30.8385
						02928-5 24h	02928	30.3984
			27.1101	0.0685826		02928-5 48h	02928	30.8202	30.8343	0.117568	3.72413	-3.87766	14.6991	0.13611	-3.74155	-4.01377	13.3758	16.1534	1.32337	1.4543
						02928-5 48h	02928	30.7244
						02928-5 48h	02928	30.9582
			23.7448	0.0848893		02928-5 72h	02928	27.4771	27.1278	0.304597	3.383	-4.21878	18.62	0.316205	-3.90258	-4.53499	14.9552	23.1829	3.66479	4.56285
						02928-5 72h	02928	26.9177
						02928-5 72h	02928	26.9885
			19.4797	0.179841		02928-5 Mycelia	02928	21.3137	21.3129	0.119922	1.83318	-5.76861	54.516	0.216157	-5.55245	-5.98477	46.9304	63.3278	7.58562	8.81173
						02928-5 Mycelia	02928	21.1926
						02928-5 Mycelia	02928	21.4325
			22.9972	0.343657		02928-5 Sporangia	02928	31.3667	30.599	0.711321	7.60179	0	1	0.789986	0.789986	-0.789986	0.57835	1.72906	0.42165	0.729057
						02928-5 Sporangia	02928	29.9624
						02928-5 Sporangia	02928	30.4678
			28.5723	0.272716		WT 24h	02928	34.7747	34.65	0.281482	6.07769	-1.5241	2.87606	0.391926	-1.13217	-1.91602	2.19188	3.77381	0.684183	0.897747
						WT 24h	02928	34.3277
						WT 24h	02928	34.8476
			23.9247	0.156723		WT 48h	02928	29.5534	29.6968	0.266551	5.77204	-1.82975	3.55475	0.309211	-1.52054	-2.13896	2.86898	4.40444	0.685771	0.84969
						WT 48h	02928	29.5326
						WT 48h	02928	30.0043
			21.5852	0.0454395		WT 72h	02928	27.2106	27.1539	0.0491133	5.56868	-2.0331	4.09285	0.0669094	-1.9662	-2.10001	3.90736	4.28714	0.185484	0.194289
						WT 72h	02928	27.1264
						WT 72h	02928	27.1247
			20.3415	0.369659		WT mycelia	02928	26.638	26.9744	0.302623	6.6329	-0.968886	1.95733	0.477732	-0.491154	-1.44662	1.40557	2.72568	0.55176	0.768355
						WT mycelia	02928	27.0607
						WT mycelia	02928	27.2246
			24.952	0.178018		WT sporangia	02928	Undetermined	#DIV/0!	#DIV/0!	#DIV/0!	#DIV/0!	#DIV/0!	#DIV/0!	#DIV/0!	#DIV/0!	#DIV/0!	#DIV/0!	#DIV/0!	#DIV/0!
						WT sporangia	02928	Undetermined
						WT sporangia	02928
