# Supplementary material for: Oomycetes manipulate plant innate immunity through galacturonide oxidases
Source: Nat Commun. 2025 Oct 20;16:9093. doi: 10.1038/s41467-025-64189-1 (PMC12537922; doi:10.1038/s41467-025-64189-1)
Supplement: Supplementary file 6 — Supplementary Dataset 4 [file 41467_2025_64189_MOESM6_ESM.xlsx]

## Sheet: Rep1
	Rep1
	Gene expression at 48hpi
	Line	Gene	Mean	Std. Dev.
	PcIR6	actin	17.5793	0.243175
	IR8	actin	25.0609	0.136982
	IR10	actin	25.9139	0.140719
	IR14	actin	20.001	0.0612923
	IR19	actin	23.2609	0.0303295
	IR33	actin	22.1169	0.0744401
	Line	Gene	Mean	Std. Dev.	Difference	ddCt	2^(-ddCT)	Negative error	Positive error
	PcIR6	2928	25.384	0.132472	7.80464	0	1	0.174647	0.211602
	IR8	2928	34.516	0.386855	9.45511	1.65047	0.318536	0.0788633	0.104813
	IR10	2928	34.4345	0.0532547	8.52054	0.7159	0.608825	0.0602958	0.0669237
	IR14	2928	27.9177	0.0476436	7.91678	0.112145	0.925211	0.0484699	0.0511496
	IR19	2928	32.2239	0.134775	8.96295	1.15831	0.448037	0.0409117	0.0450229
	IR33	2928	29.9909	0.022673	7.87405	0.0694135	0.953025	0.0500428	0.0528161
	Line	Gene	Mean	Std. Dev.	Difference	ddCt	2^(-ddCT)	Negative error	Positive error
	PcIR6	2930	21.2412	0.0568015	3.6619	0	1	0.158941	0.188977
	IR8	2930	33.3966	0.188132	8.33577	4.67388	0.0391763	0.00583609	0.00685767
	IR10	2930	32.0397	0.179761	6.12579	2.46389	0.181257	0.0265276	0.0310756
	IR14	2930	22.9206	0.0321057	2.91963	-0.74227	1.67281	0.0783347	0.0821832
	IR19	2930	25.718	0.166336	2.45708	-1.20482	2.30508	0.128012	0.14424
	IR33	2930	27.6493	0.0549122	5.53238	1.87049	0.273481	0.0169847	0.0181094
	Line	Gene	Mean	Std. Dev.	Difference	ddCt	2^(-ddCT)	Negative error	Positive error
	PcIR6	2935	22.2523	0.197671	4.67291	0	1	0.195246	0.242616
	IR8	2935	32.2359	0.392669	7.17508	2.50217	0.176511	0.0442047	0.0589739
	IR10	2935	33.6666	0.141025	7.75262	3.07971	0.118281	0.0152559	0.0175151
	IR14	2935	25.8982	0.0863503	5.89722	1.22431	0.428001	0.0302895	0.0325964
	IR19	2935	30.4548	0.34345	7.19382	2.52091	0.174233	0.0370377	0.0470364
	IR33	2935	28.6812	0.17513	6.56427	1.89136	0.269553	0.0333095	0.038006
	Line	Gene	Mean	Std. Dev.	Difference	ddCt	2^(-ddCT)	Negative error	Positive error
	PcIR6	6591	24.3416	0.0731224	6.76222	0	1	0.161391	0.192451
	IR8	6591	30.4099	0.194713	5.34906	-1.41316	2.6632	0.405129	0.477815
	IR10	6591	33.1457	0.268852	7.23178	0.469563	0.722183	0.13699	0.169059
	IR14	6591	24.3247	0.112106	4.3237	-2.43852	5.42084	0.459435	0.501979
	IR19	6591	29.1681	0.0386605	5.90716	-0.85506	1.80883	0.0605709	0.0626694
	IR33	6591	28.1477	0.0819497	6.03077	-0.731449	1.66031	0.122645	0.132427
	Line	Gene	Mean	Std. Dev.	Difference	ddCt	2^(-ddCT)	Negative error	Positive error
	PcIR6	20764	26.4558	0.260421	8.87641	0	1	0.218837	0.280143
	IR8	20764	31.4051	0.188651	6.34425	-2.53216	5.78437	0.863129	1.01451
	IR10	20764	31.4723	0.134913	5.55832	-3.31809	9.97341	1.26058	1.44296
	IR14	20764	28.3807	0.166306	8.37977	-0.49664	1.41092	0.163113	0.184435
	IR19	20764	30.8169	0.199412	7.55592	-1.32048	2.4975	0.325869	0.374768
	IR33	20764	29.9544	0.029788	7.83755	-1.03885	2.05459	0.111071	0.117418

## Sheet: Rep2
	Rep2
	Gene expression at 48hpi
	Line	Gene	Mean	Std. Dev.
	PcIR6	actin	17.2306	0.225652
	IR8	actin	19.8298	0.202798
	IR10	actin	20.4304	0.0312447
	IR14	actin	18.2447	0.246337
	IR19	actin	19.303	0.137266
	IR33	actin	19.3095	0.143823
	Line	Gene	Mean	Std. Dev.	Difference	ddCt	2^(-ddCT)	Negative error	Positive error
	PcIR6	2928	26.2555	0.128629	9.02497	0	1	0.164761	0.197262
	IR8	2928	32.1314	0.742178	12.3016	3.2766	0.103192	0.0426525	0.0727031
	IR10	2928	32.613	0.368802	12.1826	3.15759	0.112065	0.0253585	0.032775
	IR14	2928	27.9323	0.067362	9.68756	0.662585	0.631745	0.102491	0.122338
	IR19	2928	29.1894	0.189285	9.88642	0.861451	0.550399	0.08235	0.0968389
	IR33	2928	29.5357	0.0464574	10.2262	1.20124	0.434902	0.0432559	0.0480334
	Line	Gene	Mean	Std. Dev.	Difference	ddCt	2^(-ddCT)	Negative error	Positive error
	PcIR6	2930	21.7356	0.128299	4.50504	0	1	0.164666	0.197126
	IR8	2930	28.2935	0.284462	8.46371	3.95868	0.0643161	0.013832	0.0176218
	IR10	2930	29.6186	0.177482	9.18819	4.68315	0.0389252	0.00457083	0.00517898
	IR14	2930	22.1685	0.173379	3.92379	-0.581246	1.49614	0.281936	0.347402
	IR19	2930	25.3046	0.102917	6.0016	1.49657	0.354396	0.0397348	0.0447525
	IR33	2930	25.3754	0.140244	6.06587	1.56084	0.338955	0.0440577	0.0506399
	Line	Gene	Mean	Std. Dev.	Difference	ddCt	2^(-ddCT)	Negative error	Positive error
	PcIR6	2935	24.2489	0.0885608	7.01835	0	1	0.154667	0.182966
	IR8	2935	30.4204	0.260094	10.5906	3.57224	0.0840717	0.0171809	0.0215938
	IR10	2935	31.677	0.381273	11.2466	4.22824	0.0533546	0.0124274	0.0162009
	IR14	2935	26.1048	0.117342	7.86007	0.841722	0.557977	0.0961512	0.11617
	IR19	2935	28.735	0.151646	9.43194	2.41359	0.187688	0.02481	0.0285891
	IR33	2935	28.2635	0.226023	8.95393	1.93558	0.261415	0.0443029	0.0533431
	Line	Gene	Mean	Std. Dev.	Difference	ddCt	2^(-ddCT)	Negative error	Positive error
	PcIR6	6591	28.8789	0.11287	11.6483	0	1	0.160447	0.19111
	IR8	6591	32.1716	0.692165	12.3417	0.693419	0.618386	0.243294	0.4011
	IR10	6591	33.6561	0.704086	13.2257	1.57738	0.33509	0.1295	0.211071
	IR14	6591	30.276	0.112036	12.0313	0.382929	0.766879	0.131164	0.158226
	IR19	6591	31.6901	0.232316	12.387	0.738707	0.599276	0.102229	0.123255
	IR33	6591	32.5558	0.0308286	13.2463	1.59795	0.330346	0.0320204	0.0354572
	Line	Gene	Mean	Std. Dev.	Difference	ddCt	2^(-ddCT)	Negative error	Positive error
	PcIR6	20764	30.6886	0.509404	13.4581	0	1	0.320354	0.471355
	IR8	20764	32.1705	0.0778469	12.3407	-1.11736	2.16949	0.303256	0.352534
	IR10	20764	32.2397	0.213665	11.8093	-1.64877	3.13567	0.4359	0.506279
	IR14	20764	31.5422	0.6187	13.2975	-0.160582	1.11774	0.413251	0.655663
	IR19	20764	31.434	0.0421421	12.131	-1.32707	2.50892	0.237686	0.26256
	IR33	20764	32.9413	0.462613	13.6318	0.173724	0.886551	0.252873	0.353784

## Sheet: Rep3
	Rep3
	Gene expression at 48hpi
	Line	Gene	Mean	Std. Dev.
	PcIR6	actin	22.3332	0.146327
	IR8	actin	21.2822	0.217575
	IR14	actin	25.0347	0.0953126
	IR19	actin	21.3445	0.189996
	IR33	actin	21.7617	0.119167
	Line	Gene	Mean	Std. Dev.	Difference	ddCt	2^(-ddCT)	Negative error	Positive error
	PcIR6	2928	28.1154	0.0126737	5.78213	0	1	0.0967952	0.107169
	IR8	2928	30.536	0.983812	9.25387	3.47174	0.0901366	0.0453046	0.0910867
	IR14	2928	32.1361	0.0831775	7.10138	1.31926	0.400742	0.0336425	0.0367257
	IR19	2928	27.9125	0.277819	6.56798	0.785858	0.580007	0.120688	0.152399
	IR33	2928	27.8174	0.206343	6.05567	0.273544	0.827285	0.12595	0.148569
	Line	Gene	Mean	Std. Dev.	Difference	ddCt	2^(-ddCT)	Negative error	Positive error
	PcIR6	2930	29.0776	0.33168	6.74432	0	1	0.222197	0.285673
	IR8	2930	34.2739	0.109682	12.9917	6.24737	0.013163	0.0020455	0.00242186
	IR14	2930	32.6791	0.208123	7.64448	0.900158	0.535828	0.078617	0.0921352
	IR19	2930	28.9321	0.340991	7.58758	0.843265	0.557381	0.13213	0.173185
	IR33	2930	28.6902	0.224445	6.92855	0.184232	0.880118	0.14214	0.169517
	Line	Gene	Mean	Std. Dev.	Difference	ddCt	2^(-ddCT)	Negative error	Positive error
	PcIR6	2935	30.2612	0.139557	7.92799	0	1	0.13078	0.150457
	IR8	2935	31.7122	0.444542	10.43	2.502	0.176532	0.0512656	0.0722463
	IR14	2935	32.8223	0.14051	7.78762	-0.140371	1.10219	0.122372	0.137655
	IR19	2935	30.2072	0.217663	8.86273	0.93474	0.523137	0.0949422	0.115993
	IR33	2935	28.4976	0.291787	6.73592	-1.19206	2.28479	0.448393	0.557877
	Line	Gene	Mean	Std. Dev.	Difference	ddCt	2^(-ddCT)	Negative error	Positive error
	PcIR6	6591	32.5704	0.548384	10.2372	0	1	0.325248	0.482026
	IR8	6591	30.8375	0.168477	9.55533	-0.681842	1.60419	0.278571	0.33711
	IR14	6591	31.8357	0.158195	6.80108	-3.43609	10.8235	1.30056	1.47818
	IR19	6591	28.8282	0.119299	7.48369	-2.75348	6.74343	0.971165	1.13456
	IR33	6591	29.1525	0.164302	7.3908	-2.84637	7.19186	0.943849	1.08643
	Line	Gene	Mean	Std. Dev.	Difference	ddCt	2^(-ddCT)	Negative error	Positive error
	PcIR6	20764	29.0412	0.346873	6.708	0	1	0.229682	0.298165
	IR8	20764	28.3476	0.223549	7.06538	0.35738	0.780581	0.151782	0.18842
	IR14	20764	32.3864	0.070984	7.35169	0.643693	0.640072	0.0506124	0.0549581
	IR19	20764	29.2975	0.0272649	7.95304	1.24504	0.421897	0.0525572	0.0600362
	IR33	20764	29.9524	0.122643	8.19073	1.48274	0.357809	0.0399941	0.045027
