# Supplementary material for: Oomycetes manipulate plant innate immunity through galacturonide oxidases
Source: Nat Commun. 2025 Oct 20;16:9093. doi: 10.1038/s41467-025-64189-1 (PMC12537922; doi:10.1038/s41467-025-64189-1)
Supplement: Supplementary file 9 — Source data [file 41467_2025_64189_MOESM9_ESM.zip]

Archive with 4 entries (3 files):
- Source Data/
- Source Data/Source Data 1_Main Figures.xlsx
- Source Data/Source Data2_Supplementary Figures.xlsx
- Source Data/Source Data3_NMR.xlsx
