# Supplementary material for: Oomycetes manipulate plant innate immunity through galacturonide oxidases
Source: Nat Commun. 2025 Oct 20;16:9093. doi: 10.1038/s41467-025-64189-1 (PMC12537922; doi:10.1038/s41467-025-64189-1)
Supplement: Supplementary file 9 — Source data [file 41467_2025_64189_MOESM9_ESM.zip › Source Data/Source Data 1_Main Figures.xlsx]

## Sheet: Fig. 1a
Gene name	T6h_1 TPM	T6h_3 TPM	T6h_4 TPM	T6h_8 TPM	T6h average TPM	T12h_1 TPM	T12h_2 TPM	T12h_3 TPM	T12h_5 TPM	T12h average TPM	T24h_1 TPM	T24h_2 TPM	T24h_4 TPM	T24h_6 TPM	T24h average TPM	T48h_1 TPM	T48h_2 TPM	T48h_3 TPM	T48h_4 TPM	T48h average TPM	T60h_1 TPM	T60h_2 TPM	T60h_4 TPM	T60h_6 TPM	T60h average TPM	SPOR_1 TPM	SPOR_3 TPM	SPOR_4 TPM	spor average TPM
PITG_02928	72.6	70	55.2	45.6	60.85	122.8	81.5	46	64.6	78.725	86.2	67.8	106.4	96.2	89.15	137.8	104.2	77.9	65.1	96.25	175.2	201.2	175.2	182.8	183.6	10	15.5	11.8	12.4
PITG_02930	29	48.1	13.8	4.1	23.75	35.1	26.3	0	7.2	17.15	36.2	12.7	42.6	60.1	37.9	52	4.5	0	5.9	15.6	42.8	77.9	19.5	10.8	37.75	2.7	3.2	3	3
PITG_02935	47.2	70	6.9	8.3	33.1	52.6	42.1	8.4	14.4	29.375	16.7	8.5	10.6	48.1	20.975	33.7	4.5	0	0	9.55	23.9	17.8	9.7	21.5	18.225	0.8	0.2	0.1	0.3
PITG_06591	67.2	96.2	20.7	49.8	58.475	43.9	57.8	8.4	25.1	33.8	5.6	4.2	16	6	7.95	6.1	18.1	0	41.4	16.4	7	8.1	19.5	0	8.65	70.9	45	44.5	53.4
PITG_20764	7.3	8.7	0	0	4	17.5	0	4.2	3.6	6.325	5.6	4.2	0	0	2.45	3.1	0	0	0	0.775	2	1.6	0	0	0.9	5.1	4.1	4	4.4

## Sheet: Fig. 1b
					Mean	Std. Dev.		Sample Name	Replicate	Ct	Mean	Std. Dev.	DELTA Ct (mean 02928-Geomean)	DELTA DELTA Ct	2-DELTA DELTA Ct	S	DELTA DELTA Ct+S	DELTA DELTA Ct-S	LOW	HIGH	MINUS ERROR GRAPH	PLUS ERROR GRAPH	02928			Data points
				Sporangia	27.0544	0.238782		Sporangia	PiAA7A	37.6917	36.8832	1.1433	9.8288	0	1	1.16797	1.16797	-1.16797	0.445046	2.24696	0.554954	1.24696	Sporangia	10.6372	0.808437	0.571
				Sporangia				Sporangia	PiAA7A	Undetermined													Sporangia	-
				Sporangia				Sporangia	PiAA7A	36.0748													Sporangia	9.02037	-0.808437	1.75131
				24h	23.2276	0.116087		24h	PiAA7A	30.1946	29.966	0.204641	6.73832	-3.09049	8.51783	0.235275	-2.85521	-3.32576	7.23609	10.0266	1.28173	1.50877	24h	6.96693	-2.86187	7.26958
				24h				24h	PiAA7A	29.7999													24h	6.57225	-3.25656	9.55701
		Geometric mean		24h				24h	PiAA7A	29.9034													24h	6.67578	-3.15302	8.89519
				48h	24.1786	0.164453		48h	PiAA7A	28.7029	28.5461	0.24524	4.36756	-5.46125	44.0553	0.295276	-5.16597	-5.75652	35.9014	54.0612	8.15391	10.0058	48h	4.52431	-5.3045	39.5197
				48h				48h	PiAA7A	28.672													48h	4.49343	-5.33537	40.3745
				48h				48h	PiAA7A	28.2635													48h	4.08494	-5.74386	53.5889
				72h	22.1357	0.191816		72h	PiAA7A	-	24.9072	0.198889	2.77146	-7.05734	133.19	0.276315	-6.78103	-7.33366	109.975	161.306	23.2154	28.1161	72h	-
				72h				72h	PiAA7A	24.7665													72h	2.63083	-7.19798	146.827
				72h				72h	PiAA7A	25.0478													72h	2.9121	-6.91671	120.819
		Rep1			Mean	Std. Dev.		Sample Name	Replicate	Ct	Mean	Std. Dev.	DELTA Ct (mean 02930-Geomean)	DELTA DELTA Ct	2-DELTA DELTA Ct	S	DELTA DELTA Ct+S	DELTA DELTA Ct-S	LOW	HIGH	MINUS ERROR GRAPH	PLUS ERROR GRAPH	02930
				Sporangia	27.0544	0.238782		Sporangia	PiAA7B	39.4284	39.6074	0.242784	12.553	2.72421	0.151332	0.340531	3.06474	2.38368	0.119514	0.19162	0.0318174	0.0402879	Sporangia	12.374	2.54519	0.171325
				Sporangia				Sporangia	PiAA7B	39.8838													Sporangia	12.8294	3.00056	0.124951
				Sporangia				Sporangia	PiAA7B	39.5101													Sporangia	12.4557	2.62689	0.161893
				24h	23.2276	0.116087		24h	PiAA7B		30.5199	0.594716	7.29229	-2.53651	5.80184	0.60594	-1.93057	-3.14245	3.81206	8.83023	1.98978	3.02839	24h	-
				24h				24h	PiAA7B	30.9405													24h	7.71282	-2.11598	4.33486
		Geometric mean		24h				24h	PiAA7B	30.0994													24h	6.87177	-2.95704	7.76529
				48h	24.1786	0.164453		48h	PiAA7B	29.1358	29.0044	0.113771	4.82587	-5.00293	32.0651	0.199972	-4.80296	-5.20291	27.9149	36.8325	4.15027	4.76732	48h	4.95724	-4.87156	29.2743
				48h				48h	PiAA7B	28.9381													48h	4.75957	-5.06924	33.5732
				48h				48h	PiAA7B	28.9394													48h	4.76081	-5.068	33.5443
				72h	22.1357	0.191816		72h	PiAA7B	24.1412	24.1944	0.0460487	2.05869	-7.77012	218.293	0.197266	-7.57285	-7.96739	190.395	250.278	27.8973	31.985	72h	2.00551	-7.82329	226.488
				72h				72h	PiAA7B	24.2209													72h	2.08519	-7.74361	214.319
				72h				72h	PiAA7B	24.2211													72h	2.08535	-7.74345	214.295
		Rep1			Mean	Std. Dev.		Sample Name	Replicate	Ct	Mean	Std. Dev.	DELTA Ct (mean 02935-Geomean)	DELTA DELTA Ct	2-DELTA DELTA Ct	S	DELTA DELTA Ct+S	DELTA DELTA Ct-S	LOW	HIGH	MINUS ERROR GRAPH	PLUS ERROR GRAPH	02935
				Sporangia	27.0544	0.238782		Sporangia	PiAA7C	Undetermined	37.059	#DIV/0!	10.0046	0.175816	0.885267	#DIV/0!	#DIV/0!	#DIV/0!	#DIV/0!	#DIV/0!	#DIV/0!	#DIV/0!	Sporangia	-
				Sporangia				Sporangia	PiAA7C	Undetermined													Sporangia	-
				Sporangia				Sporangia	PiAA7C	37.059													Sporangia	10.0046	0.175816	0.885267
				24h	23.2276	0.116087		24h	PiAA7C	29.8354	29.5084	0.375014	6.28071	-3.5481	11.6972	0.392571	-3.15553	-3.94067	8.91062	15.3553	2.78662	3.65808	24h	6.60772	-3.22108	9.32488
				24h				24h	PiAA7C	29.5907													24h	6.36303	-3.46577	11.0485
		Geometric mean		24h				24h	PiAA7C	29.099													24h	5.87137	-3.95743	15.5348
				48h	24.1786	0.164453		48h	PiAA7C	28.7581	29.0488	0.329341	4.8702	-4.9586	31.0948	0.368117	-4.59048	-5.32672	24.092	40.133	7.00276	9.03824	48h	4.57957	-5.24923	38.0344
				48h				48h	PiAA7C	28.9817													48h	4.80312	-5.02569	32.5749
				48h				48h	PiAA7C	29.4065													48h	5.22792	-4.60088	24.2663
				72h	22.1357	0.191816		72h	PiAA7C	24.8808	24.9068	0.0271205	2.77104	-7.05777	133.229	0.193724	-6.86404	-7.25149	116.488	152.376	16.7408	19.1466	72h	2.74509	-7.08371	135.647
				72h				72h	PiAA7C	24.9045													72h	2.76883	-7.05998	133.433
				72h				72h	PiAA7C	24.9349													72h	2.7992	-7.02961	130.654
		Rep1			Mean	Std. Dev.		Sample Name	Replicate	Ct	Mean	Std. Dev.	DELTA Ct (mean 06591-geomean)	DELTA DELTA Ct	2-DELTA DELTA Ct	S	DELTA DELTA Ct+S	DELTA DELTA Ct-S	LOW	HIGH	MINUS ERROR GRAPH	PLUS ERROR GRAPH	06591
				Sporangia	27.0544	0.238782		Sporangia	PiAA7D	34.9134	34.8434	0.244761	7.78901	-2.03979	4.11186	0.341943	-1.69785	-2.38173	3.24416	5.21162	0.867691	1.09977	Sporangia	7.85897	-1.96983	3.91723
				Sporangia				Sporangia	PiAA7D	34.5713													Sporangia	7.51689	-2.31191	4.96541
				Sporangia				Sporangia	PiAA7D	35.0456													Sporangia	7.99118	-1.83762	3.57421
				24h	23.2276	0.116087		24h	PiAA7D	30.1181	30.2377	0.118337	7.01004	-2.81876	7.05556	0.165771	-2.65299	-2.98453	6.28969	7.91468	0.765866	0.859121	24h	6.89048	-2.93833	7.66521
				24h				24h	PiAA7D	30.3548													24h	7.12711	-2.70169	6.50564
		Geometric mean		24h				24h	PiAA7D	30.2402													24h	7.01254	-2.81627	7.04337
				48h	24.1786	0.164453		48h	PiAA7D	31.9502	31.9243	0.0420749	7.74572	-2.08309	4.23713	0.16975	-1.91334	-2.25284	3.76679	4.7662	0.470337	0.529065	48h	7.7716	-2.0572	4.16179
				48h				48h	PiAA7D	31.8757													48h	7.69717	-2.13164	4.38214
				48h				48h	PiAA7D	31.9469													48h	7.76838	-2.06042	4.17109
				72h	22.1357	0.191816		72h	PiAA7D	30.9681	31.5393	0.633298	9.40355	-0.425259	1.34281	0.66171	0.23645	-1.08697	0.848831	2.12427	0.493983	0.781459	72h	8.83242	-0.996388	1.995
				72h				72h	PiAA7D	31.4293													72h	9.2936	-0.535202	1.44915
				72h				72h	PiAA7D	32.2203													72h	10.0846	0.255812	0.837516
		Rep1			Mean	Std. Dev.		Sample Name	Replicate	Ct	Mean	Std. Dev.	DELTA Ct (mean 20764-geomean)	DELTA DELTA Ct	2-DELTA DELTA Ct	S	DELTA DELTA Ct+S	DELTA DELTA Ct-S	LOW	HIGH	MINUS ERROR GRAPH	PLUS ERROR GRAPH	20764
				Sporangia	27.0544	0.238782		Sporangia	PiAA7E	34.6154	34.9178	0.373213	7.86336	-1.96544	3.90533	0.443063	-1.52238	-2.40851	2.87265	5.30924	1.03268	1.40392	Sporangia	7.561	-2.2678	4.81589
				Sporangia				Sporangia	PiAA7E	34.803													Sporangia	7.7486	-2.0802	4.22866
				Sporangia				Sporangia	PiAA7E	35.3349													Sporangia	8.28048	-1.54833	2.92478
				24h	23.2276	0.116087		24h	PiAA7E	30.497	30.3666	0.273729	7.13893	-2.68988	6.45258	0.297328	-2.39255	-2.9872	5.25084	7.92935	1.20174	1.47678	24h	7.26938	-2.55942	5.89472
				24h				24h	PiAA7E	30.5507													24h	7.32303	-2.50577	5.67954
		Geometric mean		24h				24h	PiAA7E	30.052													24h	6.82438	-3.00443	8.0246
				48h	24.1786	0.164453		48h	PiAA7E	30.6061	30.4963	0.160565	6.31771	-3.5111	11.4011	0.229839	-3.28126	-3.74094	9.72203	13.3701	1.67904	1.96901	48h	6.42749	-3.40132	10.5657
				48h				48h	PiAA7E	30.312													48h	6.13342	-3.69538	12.9545
				48h				48h	PiAA7E	30.5708													48h	6.39221	-3.4366	10.8273
				72h	22.1357	0.191816		72h	PiAA7E	30.1902	30.3844	0.289354	8.24869	-1.58012	2.98994	0.347158	-1.23296	-1.92728	2.35049	3.80336	0.639455	0.813421	72h	8.05448	-1.77433	3.42078
				72h				72h	PiAA7E	30.717													72h	8.58124	-1.24756	2.3744
				72h				72h	PiAA7E	30.2461													72h	8.11034	-1.71846	3.29086

## Sheet: Fig. 2b
						96 well plate map
	1	2	3	4	5	6	7	8	9	10	11	12
A	AA7 + Cello DP1	AA7 + Cello DP2	AA7 + Cello DP3	AA7 + Cello DP4	AA7 + Xylo DP1	AA7 + Xylo DP2	AA7 + Xylo DP3	AA7 + Xylo DP4	AA7 + Manno DP1	AA7 + Manno DP2	AA7 + Manno DP3	AA7 + Manno DP4
B	AA7 + Cello DP1	AA7 + Cello DP2	AA7 + Cello DP3	AA7 + Cello DP4	AA7 + Xylo DP1	AA7 + Xylo DP2	AA7 + Xylo DP3	AA7 + Xylo DP4	AA7 + Manno DP1	AA7 + Manno DP2	AA7 + Manno DP3	AA7 + Manno DP4
C	Cello DP1	Cello DP2	Cello DP3	Cello DP4	Xylo DP1	Xylo DP2	Xylo DP3	Xylo DP4	Manno DP1	Manno DP2	Manno DP3	Manno DP4
D	Cello DP1	Cello DP2	Cello DP3	Cello DP4	Xylo DP1	Xylo DP2	Xylo DP3	Xylo DP4	Manno DP1	Manno DP2	Manno DP3	Manno DP4
E	AA7 + Arabino DP1	AA7 + Arabino DP2	AA7 + Arabino DP3	AA7 + Arabino DP4	AA7 + Chito DP1	AA7 + Chito DP2	AA7 + Chito DP3	AA7 + Chito DP4	AA7 + OG DP1	AA7 + OG DP2	AA7 + OG DP3	AA7 + OG DP4
F	AA7 + Arabino DP1	AA7 + Arabino DP2	AA7 + Arabino DP3	AA7 + Arabino DP4	AA7 + Chito DP1	AA7 + Chito DP2	AA7 + Chito DP3	AA7 + Chito DP4	AA7 + OG DP1	AA7 + OG DP2	AA7 + OG DP3	AA7 + OG DP4
G	Arabino DP1	Arabino DP2	Arabino DP3	Arabino DP4	Chito DP1	Chito DP2	Chito DP3	Chito DP4	OG DP1	OG DP2	OG DP3	OG DP4
H	Arabino DP1	Arabino DP2	Arabino DP3	Arabino DP4	Chito DP1	Chito DP2	Chito DP3	Chito DP4	OG DP1	OG DP2	OG DP3	OG DP4
	PiAA7A plate:
	PiAA7B plate:
	PiAA7C plate:
	PiAA7D plate:

## Sheet: Fig. 2c
	OGs	OGs + PiAA7A	OGs + PiAA7B	OGs + PiAA7C	OGs + PiAA7D
Time (min)	Value (nC)	Value (nC)	Value (nC)	Value (nC)	Value (nC)
0.000167	26.5745	26.9109	27.2919	27.6413	27.7903
0.0085	26.5831	26.9093	27.2947	27.6419	27.7985
0.016833	26.5795	26.9112	27.2907	27.6435	27.7996
0.025167	26.5785	26.9147	27.2934	27.6461	27.8016
0.0335	26.5799	26.9117	27.2917	27.6514	27.8055
0.041833	26.5791	26.9109	27.2943	27.6449	27.8006
0.050167	26.5828	26.9145	27.292	27.6476	27.8015
0.0585	26.5806	26.9121	27.295	27.6486	27.8027
0.066833	26.584	26.9097	27.2969	27.6488	27.8058
0.075167	26.5814	26.9118	27.2934	27.6471	27.8035
0.0835	26.5787	26.9148	27.2949	27.6483	27.8011
0.091833	26.5788	26.9123	27.2962	27.6473	27.8026
0.100167	26.5801	26.9137	27.2943	27.6458	27.8014
0.1085	26.5826	26.9125	27.2952	27.6465	27.8024
0.116833	26.5771	26.9099	27.2976	27.6482	27.8033
0.125167	26.5723	26.908	27.2923	27.6485	27.8042
0.1335	26.5785	26.9087	27.2969	27.6505	27.8072
0.141833	26.5795	26.9119	27.2957	27.6547	27.8072
0.150167	26.5785	26.9082	27.2965	27.6495	27.8055
0.1585	26.578	26.909	27.2944	27.654	27.8067
0.166833	26.5801	26.9088	27.2949	27.6523	27.8108
0.175167	26.5794	26.9106	27.2948	27.652	27.8129
0.1835	26.5812	26.9112	27.2937	27.652	27.8113
0.191833	26.5783	26.9126	27.2938	27.6575	27.8148
0.200167	26.5774	26.9162	27.2937	27.6526	27.8163
0.2085	26.5776	26.9136	27.2974	27.654	27.8116
0.216833	26.5763	26.9164	27.2968	27.6571	27.8136
0.225167	26.5743	26.9164	27.3002	27.6583	27.8163
0.2335	26.5773	26.9168	27.3002	27.6597	27.8166
0.241833	26.5726	26.9157	27.3004	27.6604	27.82
0.250167	26.5723	26.9175	27.3011	27.6569	27.8198
0.2585	26.5763	26.9176	27.3012	27.6565	27.8175
0.266833	26.5771	26.9154	27.3022	27.6565	27.8186
0.275167	26.5737	26.9179	27.304	27.6588	27.8253
0.2835	26.576	26.9195	27.3063	27.6593	27.8217
0.291833	26.5773	26.9202	27.3054	27.6621	27.824
0.300167	26.5752	26.9183	27.3044	27.6605	27.827
0.3085	26.5761	26.918	27.3072	27.6597	27.8217
0.316833	26.5772	26.9172	27.3068	27.6607	27.8218
0.325167	26.5755	26.9165	27.3077	27.6619	27.8325
0.3335	26.5796	26.919	27.3074	27.662	27.8315
0.341833	26.5768	26.9169	27.3072	27.6651	27.8292
0.350167	26.5776	26.9219	27.3083	27.6652	27.8331
0.3585	26.5792	26.923	27.3099	27.6651	27.8318
0.366833	26.5809	26.9175	27.3122	27.6693	27.8307
0.375167	26.5793	26.9226	27.3112	27.6704	27.8379
0.3835	26.5835	26.923	27.3129	27.6707	27.8337
0.391833	26.5848	26.9221	27.3157	27.6727	27.8344
0.400167	26.5813	26.9251	27.3131	27.6714	27.8335
0.4085	26.5826	26.9259	27.3157	27.6712	27.8355
0.416833	26.5843	26.924	27.3184	27.6733	27.8359
0.425167	26.5841	26.9218	27.3166	27.6726	27.8359
0.4335	26.5844	26.9224	27.316	27.6758	27.8356
0.441833	26.5837	26.9235	27.3161	27.6771	27.8381
0.450167	26.5848	26.9266	27.3165	27.6758	27.8407
0.4585	26.5848	26.9259	27.3167	27.6765	27.8405
0.466833	26.5837	26.9246	27.3174	27.6814	27.8402
0.475167	26.5884	26.9266	27.3161	27.6789	27.8431
0.4835	26.5893	26.9283	27.3196	27.6804	27.8421
0.491833	26.5902	26.9262	27.32	27.6783	27.8443
0.500167	26.5857	26.93	27.32	27.6836	27.8463
0.5085	26.5901	26.932	27.3206	27.6864	27.8467
0.516833	26.5877	26.9304	27.3256	27.6848	27.8464
0.525167	26.5832	26.9332	27.3225	27.6849	27.8453
0.5335	26.5876	26.9351	27.3254	27.6881	27.8474
0.541833	26.5866	26.9343	27.3282	27.687	27.8487
0.550167	26.5879	26.9334	27.3296	27.6861	27.8514
0.5585	26.5865	26.9357	27.3257	27.6863	27.8506
0.566833	26.5882	26.9342	27.3274	27.6886	27.8522
0.575167	26.5906	26.9366	27.3289	27.6855	27.8515
0.5835	26.5925	26.9392	27.3325	27.6846	27.853
0.591833	26.5913	26.9385	27.333	27.6858	27.8549
0.600167	26.5952	26.9414	27.3336	27.685	27.8553
0.6085	26.5931	26.9389	27.3342	27.6874	27.8587
0.616833	26.5925	26.9378	27.3341	27.688	27.8559
0.625167	26.5973	26.94	27.3347	27.6906	27.855
0.6335	26.5953	26.9374	27.3397	27.6895	27.8604
0.641833	26.5968	26.9412	27.3372	27.6903	27.8624
0.650167	26.6002	26.9362	27.3371	27.6924	27.8603
0.6585	26.5995	26.9374	27.3366	27.6949	27.8642
0.666833	26.5993	26.9427	27.3375	27.6923	27.8676
0.675167	26.5967	26.942	27.3433	27.6941	27.8636
0.6835	26.5972	26.9371	27.3426	27.6955	27.8639
0.691833	26.6005	26.9423	27.3399	27.6958	27.8664
0.700167	26.5977	26.9419	27.3439	27.6982	27.8651
0.7085	26.5985	26.9432	27.3438	27.6971	27.8642
0.716833	26.6002	26.944	27.3403	27.6988	27.8651
0.725167	26.6039	26.9448	27.3482	27.6985	27.8668
0.7335	26.5982	26.9421	27.3472	27.6993	27.8646
0.741833	26.6026	26.9398	27.3424	27.7004	27.8638
0.750167	26.6048	26.9428	27.3413	27.7026	27.866
0.7585	26.6042	26.9412	27.3456	27.7038	27.8709
0.766833	26.6029	26.9414	27.348	27.7033	27.8699
0.775167	26.603	26.9408	27.3453	27.7046	27.8695
0.7835	26.6035	26.9434	27.3467	27.7067	27.8714
0.791833	26.6093	26.9434	27.3477	27.7055	27.8742
0.800167	26.6113	26.9426	27.3486	27.7062	27.8726
0.8085	26.605	26.9438	27.3481	27.7068	27.8757
0.816833	26.6062	26.9469	27.3492	27.7114	27.877
0.825167	26.6087	26.9483	27.3513	27.7132	27.8781
0.8335	26.6059	26.9471	27.3499	27.7088	27.882
0.841833	26.6056	26.9467	27.3487	27.7141	27.8817
0.850167	26.6111	26.952	27.3542	27.7175	27.8825
0.8585	26.6086	26.9539	27.3567	27.7122	27.8845
0.866833	26.6087	26.952	27.3548	27.7128	27.8882
0.875167	26.6112	26.9531	27.3533	27.7148	27.8867
0.8835	26.6106	26.9541	27.3584	27.7137	27.8893
0.891833	26.6112	26.9566	27.359	27.7153	27.8897
0.900167	26.6104	26.9595	27.3574	27.7137	27.8897
0.9085	26.6142	26.9625	27.3625	27.7172	27.8899
0.916833	26.6132	26.9587	27.3607	27.7166	27.8942
0.925167	26.6107	26.9598	27.3615	27.7164	27.8925
0.9335	26.6158	26.9585	27.3611	27.72	27.8937
0.941833	26.6121	26.9581	27.3634	27.7214	27.8959
0.950167	26.6169	26.9613	27.365	27.7211	27.8945
0.9585	26.6161	26.9602	27.3637	27.7206	27.8948
0.966833	26.6144	26.9595	27.3661	27.7262	27.8973
0.975167	26.6137	26.9607	27.3622	27.7245	27.9
0.9835	26.6137	26.9631	27.3678	27.7268	27.9004
0.991833	26.6176	26.9615	27.3721	27.7254	27.8984
1.00017	26.6166	26.9619	27.3664	27.7284	27.8983
1.0085	26.6201	26.9638	27.368	27.7285	27.8982
1.01683	26.6162	26.9644	27.3722	27.7288	27.8978
1.02517	26.6156	26.9631	27.3678	27.7324	27.8971
1.0335	26.619	26.9644	27.3707	27.7324	27.8986
1.04183	26.6205	26.9643	27.3737	27.7337	27.9
1.05017	26.6173	26.9601	27.3716	27.7337	27.9001
1.0585	26.6197	26.9601	27.3704	27.7336	27.9011
1.06683	26.6224	26.9622	27.3715	27.7343	27.903
1.07517	26.6225	26.9642	27.3711	27.7376	27.903
1.0835	26.6222	26.9602	27.3719	27.7401	27.9051
1.09183	26.6215	26.9644	27.3689	27.7387	27.9094
1.10017	26.624	26.967	27.3727	27.7364	27.9089
1.1085	26.6273	26.9643	27.3731	27.7403	27.9069
1.11683	26.6241	26.9644	27.3727	27.742	27.91
1.12517	26.6241	26.9679	27.3752	27.7416	27.9135
1.1335	26.6237	26.969	27.3775	27.744	27.9128
1.14183	26.6249	26.9677	27.3751	27.7449	27.9118
1.15017	26.6254	26.9712	27.376	27.7439	27.9128
1.1585	26.624	26.9683	27.379	27.7492	27.9139
1.16683	26.6216	26.9736	27.3782	27.7467	27.9204
1.17517	26.6238	26.9733	27.381	27.7438	27.9171
1.1835	26.6246	26.9725	27.3828	27.7453	27.92
1.19183	26.6253	26.9762	27.3832	27.7464	27.9201
1.20017	26.6266	26.9779	27.3851	27.7463	27.9198
1.2085	26.6252	26.979	27.3849	27.7462	27.9221
1.21683	26.626	26.978	27.388	27.7458	27.9219
1.22517	26.6285	26.9802	27.3892	27.7477	27.9274
1.2335	26.6295	26.9803	27.3881	27.7471	27.9234
1.24183	26.6318	26.9824	27.3938	27.7485	27.9233
1.25017	26.631	26.9822	27.391	27.752	27.9282
1.2585	26.6328	26.9855	27.3926	27.7517	27.9309
1.26683	26.6315	26.9819	27.3904	27.752	27.926
1.27517	26.6316	26.984	27.391	27.7548	27.9277
1.2835	26.6338	26.9837	27.39	27.7565	27.9307
1.29183	26.634	26.9857	27.396	27.7545	27.9332
1.30017	26.6379	26.9872	27.3941	27.7587	27.9336
1.3085	26.6356	26.985	27.3971	27.7586	27.9318
1.31683	26.6388	26.9849	27.3956	27.7573	27.9313
1.32517	26.6367	26.9884	27.3969	27.7602	27.9302
1.3335	26.6381	26.9875	27.3998	27.7618	27.932
1.34183	26.6383	26.9846	27.4014	27.7621	27.9321
1.35017	26.6385	26.9884	27.4005	27.7643	27.9338
1.3585	26.6399	26.9853	27.3997	27.7685	27.9329
1.36683	26.6409	26.9873	27.3986	27.7661	27.934
1.37517	26.6411	26.9881	27.401	27.766	27.9355
1.3835	26.6441	26.9871	27.399	27.7669	27.9368
1.39183	26.6413	26.9889	27.401	27.7704	27.9365
1.40017	26.6404	26.985	27.4007	27.7693	27.9386
1.4085	26.643	26.988	27.3993	27.7706	27.9401
1.41683	26.6423	26.9916	27.4015	27.7712	27.9376
1.42517	26.6403	26.9883	27.4006	27.7708	27.9371
1.4335	26.6404	26.987	27.4028	27.7736	27.9389
1.44183	26.639	26.9894	27.4052	27.7714	27.943
1.45017	26.6397	26.9896	27.4068	27.7747	27.9437
1.4585	26.6331	26.9912	27.4032	27.7742	27.9402
1.46683	26.6362	26.9901	27.4045	27.7763	27.9456
1.47517	26.6369	26.9901	27.4058	27.7745	27.9448
1.4835	26.6362	26.9891	27.405	27.7704	27.9452
1.49183	26.6347	26.9854	27.4041	27.7693	27.9443
1.50017	26.6334	26.9807	27.3986	27.7646	27.9408
1.5085	26.6249	26.9727	27.3882	27.7531	27.929
1.51683	26.6108	26.9509	27.3713	27.7285	27.9084
1.52517	26.5862	26.9191	27.341	27.7018	27.8802
1.5335	26.5495	26.8719	27.2931	27.6564	27.8447
1.54183	26.4973	26.8094	27.2328	27.5955	27.7841
1.55017	26.4209	26.7344	27.1573	27.5216	27.7093
1.5585	26.3394	26.6466	27.0737	27.4396	27.6279
1.56683	26.245	26.5538	26.979	27.3407	27.5383
1.57517	26.1425	26.4541	26.8794	27.2477	27.4381
1.5835	26.0384	26.3611	26.7813	27.1542	27.3437
1.59183	25.9401	26.2793	26.6895	27.0745	27.264
1.60017	25.8581	26.2139	26.6291	27.0201	27.2212
1.6085	25.7934	26.1894	26.5993	27.0787	27.3233
1.61683	25.7642	26.2889	26.6919	27.4888	27.8943
1.62517	25.8329	26.7747	27.173	28.8866	29.6955
1.6335	26.1927	28.2852	28.6606	32.5226	34.1274
1.64183	27.3388	32.0371	32.3049	40.309	43.144
1.65017	30.2419	39.81	39.7506	54.3831	58.7462
1.6585	36.3265	53.4599	52.7968	76.2366	82.1723
1.66683	47.1977	74.265	72.6184	105.941	113.167
1.67517	64.1642	102.191	99.1555	141.898	149.674
1.6835	87.6531	135.703	131.107	178.318	178.315
1.69183	116.779	172.576	166.324	222.7	230.007
1.70017	149.89	210.832	202.978	277.068	281.897
1.7085	178.215	264.128	254.56	328.563	331.44
1.71683	220.344	313.398	303.164	374.645	375.926
1.72517	269.014	357.634	347.056	414.934	414.742
1.7335	312.957	396.308	385.598	449.349	447.812
1.74183	351.766	429.456	418.64	478.118	475.517
1.75017	385.515	457.483	446.47	501.854	498.332
1.7585	414.452	480.809	469.527	521.015	516.722
1.76683	438.841	499.841	488.218	536.053	531.117
1.77517	459.077	515.034	502.95	547.455	541.908
1.7835	475.57	526.803	514.143	555.567	549.422
1.79183	488.642	535.475	522.144	560.7	553.951
1.80017	498.573	541.326	527.234	563.115	555.726
1.8085	505.626	544.602	529.678	563.009	554.934
1.81683	509.998	545.49	529.676	560.549	551.718
1.82517	511.866	544.136	527.381	555.891	546.212
1.8335	511.372	540.638	522.885	549.11	538.506
1.84183	508.605	535.047	516.264	540.239	528.695
1.85017	503.618	527.419	507.582	529.356	516.842
1.8585	496.506	517.811	496.894	516.558	503.028
1.86683	487.348	506.289	484.293	501.854	487.302
1.87517	476.151	492.83	469.825	485.257	469.761
1.8835	462.97	477.51	453.55	466.935	450.49
1.89183	447.895	460.441	435.484	447.028	429.64
1.90017	431.017	441.737	415.909	425.602	407.555
1.9085	412.497	421.532	395.131	402.888	384.368
1.91683	392.516	399.941	373.157	379.283	360.231
1.92517	371.306	377.328	350.215	355.082	335.707
1.9335	349.155	354.076	326.854	330.616	311.228
1.94183	326.405	330.35	303.419	306.263	287.069
1.95017	303.441	306.497	280.134	282.361	263.68
1.9585	280.642	283.05	257.461	259.292	241.436
1.96683	258.362	260.428	235.752	237.413	220.544
1.97517	237.074	238.892	215.27	216.969	201.168
1.9835	217.008	218.717	196.326	198.143	183.501
1.99183	198.287	200.172	179.1	181.04	167.596
2.00017	181.14	183.305	163.618	165.665	153.374
2.0085	165.645	168.101	149.799	151.964	140.765
2.01683	151.761	154.557	137.585	139.83	129.697
2.02517	139.467	142.606	126.899	129.233	120.005
2.0335	128.65	132.081	117.568	119.97	111.526
2.04183	119.119	122.831	109.418	111.827	104.139
2.05017	110.804	114.737	102.328	104.716	97.6862
2.0585	103.6	107.648	96.1635	98.5191	92.0541
2.06683	97.3165	101.414	90.7767	93.0673	87.1367
2.07517	91.8062	95.9176	86.0411	88.2704	82.8106
2.0835	86.9833	91.0541	81.885	84.0438	78.9904
2.09183	82.734	86.7415	78.2125	80.2697	75.6075
2.10017	78.9534	82.8838	74.9406	76.8941	72.5874
2.1085	75.5759	79.4082	72.0048	73.8844	69.883
2.11683	72.5486	76.2583	69.3536	71.1805	67.4367
2.12517	69.81	73.3904	66.9565	68.7217	65.2186
2.1335	67.3131	70.7747	64.7729	66.4849	63.1928
2.14183	65.0324	68.3737	62.7666	64.4448	61.1258
2.15017	62.7279	66.1534	60.7153	62.5648	59.1198
2.1585	60.2681	64.0882	58.5902	60.6202	57.4537
2.16683	58.3157	61.9545	56.896	58.6742	55.9169
2.17517	56.5261	59.7133	55.3371	57.0981	54.4839
2.1835	54.8647	57.9193	53.8903	55.6274	53.1321
2.19183	53.309	56.2513	52.5384	54.235	51.8574
2.20017	51.8443	54.7089	51.2709	52.9222	50.6504
2.2085	50.4698	53.2481	50.0763	51.6802	49.5084
2.21683	49.1767	51.8768	48.9527	50.4957	48.4276
2.22517	47.9607	50.5876	47.8849	49.3674	47.4029
2.2335	46.8152	49.3598	46.8642	48.2924	46.407
2.24183	45.7307	48.1959	45.8821	47.262	45.4647
2.25017	44.7057	47.0953	44.9468	46.2794	44.571
2.2585	43.7331	46.0358	44.0508	45.3414	43.7134
2.26683	42.8138	45.0063	43.1869	44.4445	42.8982
2.27517	41.9374	44.0359	42.3503	43.5814	42.1218
2.2835	41.1063	43.1115	41.5561	42.7609	41.3793
2.29183	40.3133	42.2204	40.7955	41.978	40.666
2.30017	39.557	41.3731	40.0689	41.2315	39.9929
2.3085	38.8377	40.5673	39.3816	40.5143	39.3531
2.31683	38.1483	39.8033	38.7306	39.8329	38.7407
2.32517	37.4963	39.0715	38.105	39.1794	38.1556
2.3335	36.8796	38.3876	37.5129	38.5596	37.6078
2.34183	36.2932	37.7436	36.9582	37.9805	37.0824
2.35017	35.7333	37.131	36.4309	37.4232	36.5823
2.3585	35.2035	36.5503	35.9277	36.8931	36.1097
2.36683	34.7099	36.0115	35.4551	36.3872	35.6664
2.37517	34.2496	35.503	35.0071	35.9104	35.2468
2.3835	33.8138	35.0199	34.5827	35.4617	34.8503
2.39183	33.4044	34.5651	34.184	35.0372	34.475
2.40017	33.0268	34.1398	33.8068	34.6359	34.1242
2.4085	32.669	33.7444	33.4438	34.252	33.7961
2.41683	32.3332	33.3669	33.1058	33.896	33.4854
2.42517	32.0205	33.0118	32.7917	33.566	33.1965
2.4335	31.7299	32.6831	32.4962	33.2548	32.9216
2.44183	31.4548	32.3691	32.2192	32.9592	32.6638
2.45017	31.195	32.0765	31.9615	32.6831	32.4216
2.4585	30.9542	31.8047	31.715	32.4303	32.1995
2.46683	30.7294	31.5475	31.4885	32.1906	31.9865
2.47517	30.5149	31.3095	31.2715	31.9648	31.7892
2.4835	30.3176	31.0836	31.0736	31.7556	31.6038
2.49183	30.1339	30.8791	30.8879	31.5638	31.4332
2.50017	29.9629	30.6805	30.7138	31.3791	31.2716
2.5085	29.8025	30.4981	30.5544	31.2079	31.1144
2.51683	29.6497	30.3327	30.399	31.0485	30.9733
2.52517	29.5074	30.1754	30.2597	30.9017	30.8435
2.5335	29.3737	30.0239	30.1314	30.7592	30.7199
2.54183	29.2521	29.8891	30.0077	30.6319	30.5999
2.55017	29.1347	29.7571	29.8915	30.5119	30.4859
2.5585	29.0308	29.6367	29.7858	30.3969	30.382
2.56683	28.9271	29.5281	29.683	30.2897	30.2866
2.57517	28.8317	29.4178	29.5935	30.1898	30.1943
2.5835	28.7388	29.3129	29.5034	30.095	30.1136
2.59183	28.6556	29.2248	29.4163	30.0053	30.0331
2.60017	28.5845	29.1409	29.3387	29.9217	29.955
2.6085	28.5103	29.0566	29.2651	29.8483	29.8843
2.61683	28.4377	28.9808	29.1987	29.7764	29.8235
2.62517	28.3781	28.9106	29.1382	29.707	29.7618
2.6335	28.3174	28.8411	29.0786	29.641	29.7003
2.64183	28.2569	28.7787	29.0207	29.5767	29.6491
2.65017	28.207	28.7194	28.9684	29.527	29.5955
2.6585	28.155	28.6674	28.9231	29.4736	29.5445
2.66683	28.0987	28.6133	28.8777	29.42	29.5007
2.67517	28.0541	28.5624	28.8299	29.3745	29.4537
2.6835	28.0174	28.5199	28.7913	29.3295	29.4174
2.69183	27.9784	28.4759	28.7532	29.2883	29.3753
2.70017	27.9377	28.433	28.7137	29.2508	29.3393
2.7085	27.9011	28.3983	28.6795	29.2105	29.3053
2.71683	27.8695	28.3603	28.6469	29.1736	29.2707
2.72517	27.8365	28.3276	28.6166	29.1364	29.2413
2.7335	27.8019	28.2936	28.5868	29.1063	29.2132
2.74183	27.7746	28.2617	28.5581	29.0771	29.1864
2.75017	27.7478	28.2285	28.5314	29.045	29.1596
2.7585	27.722	28.2032	28.5063	29.0155	29.134
2.76683	27.6947	28.1757	28.4838	28.9886	29.1102
2.77517	27.6719	28.1475	28.4621	28.965	29.0883
2.7835	27.6518	28.1252	28.4383	28.9392	29.0699
2.79183	27.6276	28.0997	28.4175	28.9164	29.0551
2.80017	27.6102	28.0751	28.3972	28.8973	29.0349
2.8085	27.5886	28.0505	28.3801	28.8807	29.0188
2.81683	27.5704	28.0306	28.3669	28.8545	29.0048
2.82517	27.5555	28.0136	28.3501	28.8366	28.9849
2.8335	27.5358	27.9927	28.33	28.8217	28.9694
2.84183	27.5196	27.9747	28.3183	28.8066	28.9619
2.85017	27.5024	27.9549	28.3048	28.788	28.9459
2.8585	27.4867	27.9367	28.2919	28.7728	28.9236
2.86683	27.4693	27.9228	28.2736	28.7598	28.911
2.87517	27.456	27.91	28.2606	28.7499	28.8986
2.8835	27.4431	27.8944	28.2506	28.7391	28.8851
2.89183	27.4303	27.8731	28.2371	28.7277	28.8703
2.90017	27.4133	27.8596	28.2246	28.7163	28.8554
2.9085	27.4002	27.8454	28.2106	28.7039	28.8459
2.91683	27.3902	27.8349	28.1984	28.6923	28.8331
2.92517	27.3803	27.8174	28.1865	28.6868	28.8218
2.9335	27.3633	27.8096	28.1767	28.6806	28.8113
2.94183	27.3529	27.8011	28.1695	28.673	28.8035
2.95017	27.3438	27.7843	28.1591	28.6593	28.7935
2.9585	27.3328	27.7762	28.1475	28.6452	28.7832
2.96683	27.3229	27.7634	28.1383	28.6398	28.7767
2.97517	27.3126	27.7554	28.1355	28.6353	28.7706
2.9835	27.2976	27.7448	28.1239	28.6205	28.7562
2.99183	27.2872	27.7336	28.1148	28.6115	28.74
3.00017	27.2803	27.726	28.1105	28.6023	28.7349
3.0085	27.2732	27.7198	28.1034	28.5945	28.7303
3.01683	27.2667	27.7061	28.0953	28.5851	28.7236
3.02517	27.2592	27.6997	28.0905	28.5762	28.709
3.0335	27.2511	27.697	28.0802	28.5637	28.7005
3.04183	27.2451	27.6866	28.077	28.5543	28.6929
3.05017	27.2313	27.6792	28.0707	28.5488	28.6854
3.0585	27.2297	27.6674	28.0634	28.5413	28.678
3.06683	27.2254	27.6627	28.0569	28.5355	28.6704
3.07517	27.2182	27.6569	28.0523	28.5263	28.6636
3.0835	27.211	27.6489	28.0494	28.5201	28.6574
3.09183	27.2054	27.6454	28.0439	28.5176	28.6456
3.10017	27.1979	27.6368	28.0402	28.5113	28.636
3.1085	27.1986	27.6298	28.0356	28.5032	28.6352
3.11683	27.1929	27.6256	28.0301	28.4993	28.6268
3.12517	27.1859	27.6121	28.0255	28.4934	28.6156
3.1335	27.1798	27.607	28.0248	28.4846	28.6145
3.14183	27.1739	27.6067	28.023	28.4803	28.6051
3.15017	27.1703	27.5978	28.0185	28.472	28.5983
3.1585	27.1635	27.5908	28.0144	28.4686	28.5949
3.16683	27.1589	27.5861	28.0126	28.4619	28.5897
3.17517	27.1497	27.5778	28.0094	28.4521	28.5763
3.1835	27.1472	27.5711	28.0026	28.447	28.5695
3.19183	27.142	27.5707	27.9971	28.4409	28.5668
3.20017	27.1337	27.5614	27.9984	28.4358	28.5602
3.2085	27.1275	27.5517	27.99	28.4328	28.5531
3.21683	27.1223	27.5482	27.9822	28.4266	28.5478
3.22517	27.1197	27.5506	27.9796	28.4201	28.5423
3.2335	27.1173	27.5458	27.9784	28.4113	28.5364
3.24183	27.1123	27.5416	27.9697	28.4069	28.5333
3.25017	27.1083	27.5379	27.9654	28.4029	28.5326
3.2585	27.0993	27.5347	27.965	28.3982	28.5324
3.26683	27.0961	27.5343	27.957	28.391	28.5339
3.27517	27.0912	27.5273	27.9498	28.3873	28.5466
3.2835	27.0851	27.5267	27.9459	28.3857	28.5765
3.29183	27.0808	27.5239	27.9434	28.3831	28.6354
3.30017	27.0771	27.522	27.9391	28.3771	28.7401
3.3085	27.0691	27.5157	27.9336	28.3663	28.9323
3.31683	27.0716	27.515	27.9311	28.3635	29.2715
3.32517	27.0665	27.5108	27.9287	28.3637	29.8185
3.3335	27.06	27.5044	27.925	28.3582	30.687
3.34183	27.0548	27.4995	27.9217	28.3514	31.9959
3.35017	27.0571	27.4971	27.9167	28.3453	33.8829
3.3585	27.0528	27.4951	27.9161	28.3391	36.4926
3.36683	27.044	27.4915	27.9154	28.3358	39.951
3.37517	27.0479	27.4872	27.91	28.3359	44.3385
3.3835	27.046	27.4821	27.9053	28.3301	49.6725
3.39183	27.0401	27.4751	27.9028	28.332	55.8537
3.40017	27.0367	27.4708	27.8988	28.3367	62.7163
3.4085	27.0379	27.4694	27.8945	28.3566	69.9272
3.41683	27.0347	27.4691	27.8945	28.3914	77.1373
3.42517	27.0321	27.4632	27.89	28.4594	83.9992
3.4335	27.0315	27.4641	27.8864	28.586	90.1386
3.44183	27.0349	27.4544	27.8827	28.8043	95.2502
3.45017	27.0282	27.4483	27.8818	29.1652	99.0744
3.4585	27.0297	27.4527	27.876	29.7403	101.474
3.46683	27.0294	27.4491	27.8758	30.6334	102.462
3.47517	27.0265	27.4426	27.8726	31.9474	102.141
3.4835	27.0231	27.4391	27.8678	33.8121	100.677
3.49183	27.0215	27.4382	27.8666	36.3544	98.1905
3.50017	27.0201	27.4326	27.8633	39.6761	94.9426
3.5085	27.0215	27.434	27.8606	43.8544	91.2191
3.51683	27.0159	27.4332	27.8624	48.9048	87.2068
3.52517	27.0129	27.4236	27.8601	54.7606	83.0819
3.5335	27.0092	27.42	27.8511	61.2595	79.0109
3.54183	27.0095	27.4214	27.8468	68.1565	75.1099
3.55017	27.0114	27.4181	27.847	75.1262	71.4219
3.5585	27.0069	27.4111	27.8468	81.8302	67.992
3.56683	27.0005	27.4095	27.8411	87.9007	64.8614
3.57517	26.9991	27.4078	27.8423	93.1352	62.0259
3.5835	26.9937	27.4046	27.8408	97.1277	59.4616
3.59183	26.9953	27.4007	27.8373	99.7787	57.1537
3.60017	26.9914	27.3972	27.8331	101.147	55.0866
3.6085	26.9851	27.3986	27.8361	101.231	53.2351
3.61683	26.9806	27.3946	27.8315	100.154	51.5431
3.62517	26.9805	27.3921	27.8304	98.103	50.0073
3.6335	26.9799	27.3903	27.8345	95.2513	48.6198
3.64183	26.9783	27.3877	27.8376	91.8695	47.3514
3.65017	26.9749	27.3902	27.8479	88.1668	46.1955
3.6585	26.9709	27.3894	27.8622	84.2288	45.1318
3.66683	26.9706	27.3864	27.8975	80.2447	44.153
3.67517	26.9736	27.3853	27.9549	76.3459	43.2609
3.6835	26.9673	27.3844	28.0546	72.6002	42.4482
3.69183	26.9648	27.3823	28.222	69.1026	41.7118
3.70017	26.9663	27.3818	28.4897	65.8816	41.0387
3.7085	26.9668	27.3804	28.9059	62.9337	40.4273
3.71683	26.9625	27.3777	29.5396	60.2583	39.8721
3.72517	26.9647	27.378	30.474	57.8564	39.3508
3.7335	26.9607	27.3756	31.7998	55.7073	38.8828
3.74183	26.9622	27.3734	33.6245	53.7665	38.4625
3.75017	26.9625	27.3749	36.0475	52.0248	38.057
3.7585	26.9613	27.3648	39.1522	50.46	37.6851
3.76683	26.961	27.3665	43.016	49.0397	37.3354
3.77517	26.957	27.3694	47.6289	47.7397	37.0019
3.7835	26.9566	27.371	52.945	46.5529	36.6844
3.79183	26.9565	27.3783	58.8637	45.4693	36.39
3.80017	26.952	27.3894	65.2181	44.4724	36.1049
3.8085	26.9498	27.4124	71.7775	43.5508	35.8222
3.81683	26.9442	27.4519	78.2354	42.7007	35.5587
3.82517	26.9467	27.5192	84.3032	41.9169	35.3092
3.8335	26.9435	27.6273	89.7148	41.2022	35.0692
3.84183	26.9469	27.8012	94.2781	40.5467	34.836
3.85017	26.9407	28.069	97.7824	39.9469	34.6207
3.8585	26.937	28.4781	100.03	39.3959	34.4179
3.86683	26.9422	29.0739	101.057	38.8924	34.2241
3.87517	26.9428	29.9158	100.944	38.4243	34.0377
3.8835	26.9358	31.0711	99.7638	37.9954	33.857
3.89183	26.9323	32.6078	97.7006	37.6132	33.6905
3.90017	26.9354	34.6051	94.9786	37.2481	33.5236
3.9085	26.9364	37.1089	91.763	36.9005	33.3537
3.91683	26.9322	40.1398	88.1981	36.583	33.1882
3.92517	26.9293	43.7019	84.4592	36.2924	33.0245
3.9335	26.9239	47.7759	80.6978	36.0127	32.8548
3.94183	26.9212	52.2545	76.9971	35.7421	32.6863
3.95017	26.9213	56.9921	73.4236	35.4879	32.5288
3.9585	26.9227	61.8576	70.0454	35.2451	32.3855
3.96683	26.9252	66.6444	66.9049	35.016	32.2481
3.97517	26.9211	71.1405	64.0152	34.797	32.1261
3.9835	26.9175	75.1543	61.3417	34.5827	32.0106
3.99183	26.9166	78.5236	58.9207	34.3786	31.9054
4.00017	26.9185	81.1392	56.7362	34.1817	31.8132
4.0085	26.9155	82.9444	54.7634	33.9952	31.7303
4.01683	26.9167	83.9043	52.9824	33.8153	31.6549
4.02517	26.9135	84.0319	51.3686	33.6509	31.5875
4.0335	26.9173	83.3933	49.9016	33.488	31.5272
4.04183	26.9144	82.0859	48.5696	33.3349	31.468
4.05017	26.9126	80.238	47.3563	33.1921	31.4086
4.0585	26.916	77.9924	46.2444	33.0568	31.3637
4.06683	26.9163	75.4702	45.2167	32.922	31.3209
4.07517	26.9142	72.7763	44.2654	32.7983	31.2737
4.0835	26.9147	69.9418	43.3867	32.6801	31.2232
4.09183	26.9166	67.1417	42.5552	32.5689	31.1806
4.10017	26.9216	64.4367	41.792	32.4584	31.1413
4.1085	26.926	61.8189	41.0978	32.3537	31.095
4.11683	26.9283	59.3477	40.4415	32.253	31.0621
4.12517	26.9315	57.0537	39.8405	32.1572	31.0194
4.1335	26.9385	54.9198	39.2932	32.0561	30.9759
4.14183	26.9464	52.9677	38.7782	31.952	30.9332
4.15017	26.9557	51.195	38.305	31.8517	30.8981
4.1585	26.9705	49.5624	37.878	31.7462	30.862
4.16683	26.9832	48.076	37.4793	31.6396	30.8203
4.17517	26.9981	46.7225	37.097	31.5366	30.7797
4.1835	27.0153	45.4976	36.7498	31.4344	30.7447
4.19183	27.0348	44.3845	36.4298	31.3382	30.7075
4.20017	27.0569	43.3646	36.1248	31.2465	30.6688
4.2085	27.0787	42.4267	35.8407	31.162	30.6328
4.21683	27.0931	41.5646	35.568	31.0923	30.6039
4.22517	27.1185	40.775	35.3189	31.0208	30.5736
4.2335	27.1421	40.0366	35.0804	30.9612	30.5376
4.24183	27.1628	39.3459	34.8452	30.9082	30.5142
4.25017	27.1737	38.7086	34.6292	30.8627	30.4828
4.2585	27.1944	38.1173	34.4254	30.8182	30.4589
4.26683	27.2111	37.5549	34.225	30.7746	30.4313
4.27517	27.2246	37.0351	34.0312	30.7343	30.4076
4.2835	27.2402	36.5549	33.8536	30.7073	30.3836
4.29183	27.2544	36.1059	33.6815	30.674	30.3623
4.30017	27.266	35.6869	33.5132	30.6355	30.3429
4.3085	27.2706	35.2961	33.3504	30.6071	30.3188
4.31683	27.2873	34.94	33.198	30.5773	30.2996
4.32517	27.2898	34.6078	33.0545	30.5475	30.2808
4.3335	27.2963	34.3088	32.9186	30.5176	30.2614
4.34183	27.3038	34.0298	32.788	30.4889	30.2438
4.35017	27.3097	33.7664	32.6591	30.4631	30.2269
4.3585	27.3115	33.528	32.5386	30.4338	30.2108
4.36683	27.3163	33.3019	32.4196	30.4065	30.1881
4.37517	27.3213	33.0958	32.3068	30.3807	30.1685
4.3835	27.3194	32.9051	32.2022	30.3563	30.1524
4.39183	27.3243	32.7321	32.1016	30.327	30.1406
4.40017	27.3249	32.5628	32.0031	30.3007	30.12
4.4085	27.33	32.4019	31.9124	30.277	30.1007
4.41683	27.3328	32.2563	31.8147	30.248	30.0889
4.42517	27.3317	32.1295	31.7293	30.2276	30.0726
4.4335	27.3313	32.0013	31.6517	30.1925	30.0592
4.44183	27.3372	31.8777	31.5728	30.1663	30.0435
4.45017	27.3347	31.7632	31.4972	30.1441	30.0328
4.4585	27.3378	31.6558	31.4254	30.1211	30.0141
4.46683	27.3353	31.5553	31.3535	30.0989	30.0014
4.47517	27.335	31.4566	31.2842	30.0743	29.9952
4.4835	27.3398	31.363	31.2279	30.0535	29.9855
4.49183	27.3324	31.2683	31.1642	30.0334	29.9749
4.50017	27.3342	31.1784	31.0962	30.0117	29.9696
4.5085	27.3349	31.0953	31.0375	29.9912	29.967
4.51683	27.3361	31.0161	30.9839	29.9752	29.961
4.52517	27.3351	30.9385	30.9316	29.958	29.9557
4.5335	27.3314	30.8621	30.879	29.9412	29.9531
4.54183	27.3278	30.7902	30.828	29.9232	29.9545
4.55017	27.3269	30.7223	30.7795	29.9089	29.9547
4.5585	27.3315	30.656	30.7329	29.895	29.9534
4.56683	27.3245	30.5892	30.6819	29.8829	29.9587
4.57517	27.3205	30.5282	30.6383	29.868	29.9634
4.5835	27.3175	30.4688	30.5954	29.8566	29.9614
4.59183	27.3151	30.4094	30.5462	29.8389	29.9613
4.60017	27.3141	30.3488	30.4952	29.8235	29.9627
4.6085	27.3148	30.2968	30.4439	29.8123	29.9647
4.61683	27.315	30.2472	30.3936	29.8062	29.9657
4.62517	27.3128	30.1974	30.3365	29.7882	29.9645
4.6335	27.305	30.1467	30.2784	29.779	29.9581
4.64183	27.3062	30.0971	30.2215	29.769	29.952
4.65017	27.3085	30.0542	30.1677	29.7624	29.9463
4.6585	27.3053	30.0111	30.1134	29.7566	29.9373
4.66683	27.3004	29.9717	30.0641	29.7531	29.9305
4.67517	27.301	29.932	30.0199	29.7532	29.9195
4.6835	27.3002	29.89	29.9771	29.7518	29.909
4.69183	27.2979	29.8522	29.9342	29.752	29.8917
4.70017	27.2974	29.8143	29.9029	29.7599	29.8728
4.7085	27.2934	29.7765	29.8719	29.7687	29.8654
4.71683	27.2941	29.7457	29.8431	29.7755	29.8495
4.72517	27.2925	29.7117	29.8163	29.7904	29.8311
4.7335	27.2894	29.6764	29.7933	29.8017	29.8158
4.74183	27.2905	29.6456	29.7712	29.8193	29.7963
4.75017	27.287	29.6195	29.7545	29.8377	29.7816
4.7585	27.286	29.589	29.739	29.8503	29.7664
4.76683	27.2885	29.5565	29.7221	29.8684	29.7498
4.77517	27.2828	29.5269	29.7035	29.886	29.7336
4.7835	27.2811	29.5012	29.6874	29.9045	29.7158
4.79183	27.2777	29.4776	29.6725	29.9189	29.6991
4.80017	27.2757	29.445	29.6598	29.9356	29.6865
4.8085	27.2817	29.417	29.6446	29.9468	29.676
4.81683	27.2795	29.3892	29.6319	29.9561	29.6638
4.82517	27.2757	29.3645	29.6136	29.9623	29.6507
4.8335	27.2766	29.3412	29.5971	29.9648	29.6395
4.84183	27.2775	29.3165	29.5861	29.9614	29.6318
4.85017	27.2757	29.296	29.5722	29.9572	29.6199
4.8585	27.2717	29.2678	29.5574	29.9544	29.6089
4.86683	27.2723	29.244	29.5416	29.9452	29.6011
4.87517	27.2696	29.2192	29.5302	29.9326	29.5946
4.8835	27.269	29.1941	29.5163	29.9193	29.5888
4.89183	27.2731	29.1579	29.5019	29.9032	29.5827
4.90017	27.2643	29.1282	29.4853	29.8853	29.5829
4.9085	27.2636	29.0965	29.4697	29.8649	29.5798
4.91683	27.2615	29.0608	29.4589	29.8416	29.581
4.92517	27.2598	29.0237	29.4452	29.8192	29.5938
4.9335	27.2619	28.9955	29.4293	29.7971	29.6097
4.94183	27.263	28.9507	29.4188	29.7768	29.6376
4.95017	27.2603	28.9186	29.4021	29.7493	29.6796
4.9585	27.2595	28.8864	29.3932	29.7226	29.7357
4.96683	27.2563	28.8585	29.3829	29.7004	29.8119
4.97517	27.262	28.8346	29.3746	29.677	29.9158
4.9835	27.2594	28.8128	29.3648	29.6546	30.0594
4.99183	27.2552	28.7911	29.357	29.6389	30.2432
5.00017	27.2573	28.773	29.3513	29.6212	30.4806
5.0085	27.2571	28.7551	29.3419	29.6026	30.7869
5.01683	27.2609	28.7433	29.3388	29.5826	31.1584
5.02517	27.2559	28.7306	29.3392	29.5668	31.6175
5.0335	27.2593	28.7198	29.3412	29.5529	32.1806
5.04183	27.2604	28.7133	29.3437	29.5391	32.8535
5.05017	27.2623	28.7039	29.3511	29.5231	33.6437
5.0585	27.2605	28.6939	29.3592	29.5104	34.5576
5.06683	27.2584	28.6908	29.3653	29.5004	35.6066
5.07517	27.2614	28.6863	29.3799	29.4878	36.7916
5.0835	27.2608	28.6781	29.4015	29.4722	38.106
5.09183	27.2604	28.6694	29.4199	29.4614	39.5496
5.10017	27.2599	28.6644	29.4397	29.4499	41.1105
5.1085	27.261	28.6548	29.4645	29.4377	42.7703
5.11683	27.2604	28.6523	29.4867	29.427	44.5129
5.12517	27.2585	28.6458	29.5114	29.4159	46.313
5.1335	27.2558	28.6344	29.5399	29.401	48.1509
5.14183	27.2556	28.627	29.5651	29.3914	50.0057
5.15017	27.2556	28.6194	29.5896	29.3848	51.8405
5.1585	27.2592	28.6138	29.6137	29.375	53.6367
5.16683	27.2564	28.6102	29.6398	29.3665	55.3725
5.17517	27.2553	28.6061	29.6639	29.3575	57.0287
5.1835	27.2591	28.6004	29.6872	29.3475	58.5743
5.19183	27.254	28.5935	29.7046	29.3463	60.0063
5.20017	27.2486	28.5891	29.7174	29.3503	61.3027
5.2085	27.2532	28.5846	29.7306	29.3581	62.4494
5.21683	27.2549	28.5813	29.7405	29.3721	63.4398
5.22517	27.2478	28.5778	29.7442	29.3971	64.2698
5.2335	27.2436	28.5772	29.744	29.4323	64.9395
5.24183	27.2461	28.5835	29.7456	29.4791	65.4429
5.25017	27.249	28.5832	29.7387	29.5399	65.7874
5.2585	27.2466	28.5929	29.7317	29.6315	65.9713
5.26683	27.2456	28.5948	29.7196	29.7503	66.0046
5.27517	27.2469	28.6031	29.7075	29.9018	65.9011
5.2835	27.2429	28.6126	29.6899	30.0921	65.6626
5.29183	27.2412	28.6292	29.6706	30.3311	65.3035
5.30017	27.2368	28.6469	29.6499	30.6355	64.8353
5.3085	27.23	28.6688	29.63	31.0029	64.2667
5.31683	27.2256	28.6913	29.6096	31.4462	63.6136
5.32517	27.2108	28.7172	29.5876	31.9752	62.8942
5.3335	27.2049	28.7462	29.5641	32.5973	62.1167
5.34183	27.1933	28.7702	29.5398	33.3195	61.3101
5.35017	27.1809	28.7987	29.5123	34.1429	60.4629
5.3585	27.1633	28.8285	29.4882	35.081	59.6076
5.36683	27.1487	28.8575	29.4673	36.1241	58.7502
5.37517	27.1374	28.8946	29.4472	37.2711	57.9042
5.3835	27.1276	28.9235	29.4264	38.5211	57.0687
5.39183	27.1195	28.9496	29.4095	39.8661	56.2532
5.40017	27.1102	28.9778	29.3817	41.2846	55.4705
5.4085	27.103	29.0062	29.3683	42.7774	54.7231
5.41683	27.0973	29.029	29.3563	44.3133	54.0103
5.42517	27.0902	29.046	29.3375	45.8849	53.3257
5.4335	27.0916	29.0649	29.3198	47.4711	52.6779
5.44183	27.0901	29.0784	29.3072	49.052	52.0609
5.45017	27.0907	29.0909	29.2949	50.6089	51.4752
5.4585	27.0884	29.095	29.2766	52.1255	50.9203
5.46683	27.0957	29.0986	29.2662	53.5838	50.3892
5.47517	27.0939	29.0999	29.2521	54.9626	49.8703
5.4835	27.0968	29.0955	29.2322	56.2565	49.361
5.49183	27.103	29.0912	29.2164	57.4403	48.8618
5.50017	27.1107	29.0814	29.2064	58.51	48.3706
5.5085	27.1162	29.0742	29.1944	59.4591	47.8732
5.51683	27.1223	29.0605	29.1849	60.2802	47.3653
5.52517	27.1307	29.0431	29.1694	60.9623	46.8581
5.5335	27.1376	29.03	29.157	61.5069	46.3415
5.54183	27.1507	29.0113	29.1453	61.9227	45.8115
5.55017	27.1659	28.9948	29.1325	62.2021	45.2682
5.5585	27.1677	28.9704	29.1147	62.347	44.7193
5.56683	27.1797	28.9523	29.0998	62.3702	44.1566
5.57517	27.202	28.9344	29.0921	62.2719	43.5885
5.5835	27.2199	28.9105	29.0749	62.0544	43.0104
5.59183	27.2411	28.8923	29.0621	61.7386	42.4302
5.60017	27.266	28.8695	29.0489	61.3342	41.8478
5.6085	27.2917	28.8505	29.0363	60.8351	41.2631
5.61683	27.3164	28.8342	29.0228	60.2578	40.6841
5.62517	27.3453	28.8152	29.0101	59.6338	40.1112
5.6335	27.3732	28.7957	28.9974	58.9565	39.5438
5.64183	27.4049	28.7783	28.9846	58.2384	38.9875
5.65017	27.4348	28.7628	28.976	57.494	38.4442
5.6585	27.4709	28.7491	28.9653	56.738	37.9163
5.66683	27.5031	28.7376	28.9553	55.9768	37.4055
5.67517	27.5388	28.7233	28.9444	55.2131	36.9108
5.6835	27.5709	28.7102	28.9333	54.4634	36.4338
5.69183	27.604	28.6956	28.923	53.7357	35.9833
5.70017	27.6348	28.6814	28.9152	53.0411	35.559
5.7085	27.6664	28.6703	28.905	53.0344	35.1495
5.71683	27.6934	28.6605	28.9029	51.6959	34.7661
5.72517	27.7224	28.6512	28.8968	51.0862	34.399
5.7335	27.7501	28.6388	28.8897	50.4999	34.0529
5.74183	27.7696	28.6305	28.8869	49.9441	33.7364
5.75017	27.7886	28.6205	28.886	49.4244	33.4395
5.7585	27.8067	28.6022	28.8912	48.9264	33.1514
5.76683	27.8199	28.5873	28.89	48.4511	32.8871
5.77517	27.8369	28.5799	28.893	47.9972	32.6459
5.7835	27.8414	28.57	28.9063	47.5593	32.4176
5.79183	27.8501	28.5567	28.9201	47.133	32.2131
5.80017	27.8533	28.5388	28.9372	46.7113	32.0253
5.8085	27.8483	28.5289	28.9675	46.29	31.8481
5.81683	27.8528	28.5154	29.0024	45.8761	31.6842
5.82517	27.8496	28.5044	29.0481	45.4595	31.5346
5.8335	27.8468	28.4903	29.1112	45.0316	31.3974
5.84183	27.8434	28.4837	29.1904	44.6051	31.2692
5.85017	27.8288	28.4698	29.2905	44.1681	31.1501
5.8585	27.8183	28.4593	29.4112	43.7204	31.0439
5.86683	27.8096	28.4442	29.5593	43.2671	30.9433
5.87517	27.7962	28.4376	29.739	42.8009	30.8483
5.8835	27.7858	28.4225	29.9579	42.3348	30.7608
5.89183	27.7696	28.4102	30.2127	41.856	30.684
5.90017	27.7533	28.4032	30.5132	41.3666	30.6097
5.9085	27.7401	28.3926	30.8678	40.8718	30.5413
5.91683	27.7313	28.3814	31.2789	40.3777	30.476
5.92517	27.7205	28.3729	31.7459	39.8796	30.4184
5.9335	27.7063	28.3558	32.2848	39.3851	30.3641
5.94183	27.6961	28.3448	32.888	38.8921	30.3155
5.95017	27.6857	28.3382	33.5616	38.3946	30.2687
5.9585	27.6761	28.3342	34.3046	37.9103	30.2225
5.96683	27.6659	28.3268	35.1172	37.4397	30.1803
5.97517	27.6543	28.3194	35.9971	36.9829	30.1392
5.9835	27.6481	28.3104	36.9454	36.536	30.1016
5.99183	27.6351	28.3018	37.9508	36.105	30.0669
6.00017	27.6303	28.2965	39.0095	35.6956	30.0346
6.0085	27.6241	28.2924	40.1155	35.2989	30.0077
6.01683	27.6131	28.2889	41.2553	34.9146	29.9792
6.02517	27.609	28.283	42.4209	34.5527	29.952
6.0335	27.6043	28.2755	43.6034	34.2135	29.9287
6.04183	27.5967	28.2718	44.7942	33.8874	29.9045
6.05017	27.5942	28.267	45.978	33.5795	29.8817
6.0585	27.5883	28.2659	47.1396	33.2906	29.8553
6.06683	27.584	28.2673	48.2733	33.0248	29.8323
6.07517	27.5784	28.2599	49.3672	32.7678	29.8128
6.0835	27.5687	28.2617	50.4129	32.5331	29.797
6.09183	27.5657	28.2619	51.4016	32.3088	29.7777
6.10017	27.5602	28.2619	52.3189	32.1074	29.757
6.1085	27.554	28.2629	53.1674	31.919	29.7386
6.11683	27.5483	28.2717	53.9332	31.7407	29.7211
6.12517	27.5394	28.2763	54.6201	31.576	29.7047
6.1335	27.5349	28.2746	55.2172	31.422	29.6922
6.14183	27.5221	28.2874	55.7161	31.2816	29.6803
6.15017	27.5196	28.3045	56.1268	31.1503	29.6678
6.1585	27.5174	28.3256	56.4439	31.0307	29.653
6.16683	27.5068	28.3474	56.6645	30.9186	29.6385
6.17517	27.5019	28.3806	56.797	30.813	29.6285
6.1835	27.4961	28.4202	56.8419	30.7173	29.6163
6.19183	27.4837	28.4685	56.8046	30.623	29.6025
6.20017	27.4757	28.5224	56.679	30.5412	29.5946
6.2085	27.4707	28.5972	56.4878	30.4704	29.5866
6.21683	27.4645	28.6846	56.2265	30.4031	29.5752
6.22517	27.455	28.7899	55.9009	30.3375	29.5656
6.2335	27.444	28.915	55.5224	30.2761	29.5532
6.24183	27.4401	29.0641	55.0986	30.2227	29.5455
6.25017	27.4363	29.2396	54.637	30.1645	29.5374
6.2585	27.4322	29.45	54.1334	30.1165	29.5285
6.26683	27.4253	29.6837	53.6099	30.0761	29.5218
6.27517	27.4202	29.9596	53.0697	30.0309	29.5134
6.2835	27.4159	30.2756	52.5103	29.9889	29.508
6.29183	27.411	30.6373	51.9479	29.9476	29.5017
6.30017	27.4064	31.0459	51.3825	29.9137	29.4952
6.3085	27.4026	31.5007	50.8252	29.8835	29.491
6.31683	27.4017	32.0112	50.2739	29.8559	29.4815
6.32517	27.3971	32.5708	49.7415	29.8269	29.4748
6.3335	27.3923	33.1883	49.2216	29.8015	29.4645
6.34183	27.3894	33.8568	48.7195	29.7777	29.4613
6.35017	27.3893	34.5806	48.235	29.7523	29.4542
6.3585	27.3828	35.351	47.7677	29.731	29.4535
6.36683	27.382	36.1689	47.326	29.7138	29.4455
6.37517	27.3833	37.0374	46.905	29.6931	29.4441
6.3835	27.3832	37.9382	46.5	29.6743	29.4401
6.39183	27.3832	38.8734	46.1239	29.6566	29.433
6.40017	27.3835	39.8365	45.7518	29.6426	29.4233
6.4085	27.3807	40.8166	45.3947	29.6278	29.4218
6.41683	27.3785	41.8165	45.0601	29.6132	29.4231
6.42517	27.3773	42.8152	44.7326	29.6004	29.416
6.4335	27.3757	43.8143	44.4045	29.59	29.409
6.44183	27.3765	44.7981	44.081	29.5767	29.4053
6.45017	27.3806	45.7673	43.7628	29.5672	29.3998
6.4585	27.3808	46.7092	43.4448	29.5588	29.3969
6.46683	27.3867	47.6198	43.124	29.546	29.3952
6.47517	27.3815	48.4847	42.7997	29.533	29.3944
6.4835	27.3776	49.3006	42.462	29.5251	29.3925
6.49183	27.3845	50.0652	42.1194	29.5147	29.3885
6.50017	27.3867	50.7706	41.7724	29.5047	29.3842
6.5085	27.3878	51.412	41.4186	29.5001	29.3815
6.51683	27.387	51.9828	41.0636	29.4915	29.3823
6.52517	27.3914	52.4863	40.7006	29.4914	29.3769
6.5335	27.3897	52.916	40.3319	29.4762	29.3775
6.54183	27.3897	53.2754	39.9564	29.4664	29.3777
6.55017	27.3983	53.5555	39.5742	29.4657	29.3788
6.5585	27.3999	53.77	39.1928	29.4609	29.3816
6.56683	27.398	53.9104	38.804	29.4533	29.3837
6.57517	27.3973	53.9844	38.4115	29.4475	29.3866
6.5835	27.4057	53.989	38.0231	29.4459	29.3985
6.59183	27.4083	53.9314	37.6372	29.437	29.4082
6.60017	27.4147	53.809	37.2478	29.4324	29.4233
6.6085	27.4252	53.6335	36.8674	29.4319	29.4444
6.61683	27.4292	53.4071	36.4986	29.4247	29.4782
6.62517	27.4401	53.1351	36.1362	29.4164	29.5114
6.6335	27.4488	52.8216	35.7786	29.412	29.5585
6.64183	27.4599	52.4691	35.4311	29.4114	29.6109
6.65017	27.4724	52.0831	35.0914	29.4103	29.6684
6.6585	27.4911	51.672	34.7612	29.4071	29.7281
6.66683	27.5099	51.2409	34.4477	29.4017	29.788
6.67517	27.5285	50.7946	34.1478	29.4043	29.8432
6.6835	27.5546	50.3357	33.8605	29.4032	29.8934
6.69183	27.5846	49.8727	33.5847	29.4032	29.9423
6.70017	27.6234	49.4036	33.3172	29.3996	29.9898
6.7085	27.6724	48.9349	33.0631	29.3973	30.0289
6.71683	27.7206	48.4699	32.8259	29.3968	30.0664
6.72517	27.775	48.0151	32.6008	29.3972	30.1001
6.7335	27.8461	47.5763	32.3942	29.3903	30.1273
6.74183	27.9257	47.1525	32.1951	29.3946	30.1462
6.75017	28.0212	46.7375	32.0121	29.3901	30.166
6.7585	28.128	46.3393	31.8409	29.3936	30.1898
6.76683	28.2541	45.9559	31.6819	29.3941	30.1979
6.77517	28.395	45.5813	31.53	29.3959	30.2046
6.7835	28.5602	45.2289	31.3856	29.3928	30.2158
6.79183	28.7462	44.8941	31.252	29.3918	30.2217
6.80017	28.9608	44.5661	31.1338	29.3957	30.2265
6.8085	29.2005	44.2477	31.0212	29.4014	30.2268
6.81683	29.4701	43.9416	30.9119	29.3954	30.2336
6.82517	29.7731	43.6529	30.8148	29.3968	30.2394
6.8335	30.109	43.3695	30.7227	29.3944	30.2365
6.84183	30.4853	43.0887	30.6388	29.3948	30.2361
6.85017	30.8842	42.8139	30.5575	29.3981	30.2338
6.8585	31.3224	42.5452	30.49	29.3962	30.2335
6.86683	31.7981	42.2779	30.4244	29.4023	30.2292
6.87517	32.3167	41.9991	30.3644	29.3997	30.2243
6.8835	32.8659	41.724	30.3083	29.4008	30.2219
6.89183	33.459	41.4448	30.2569	29.4061	30.2176
6.90017	34.0773	41.1663	30.2108	29.4107	30.2199
6.9085	34.7311	40.8772	30.1652	29.4159	30.2087
6.91683	35.4124	40.5794	30.1235	29.4132	30.1991
6.92517	36.1251	40.2779	30.0876	29.4155	30.1954
6.9335	36.8583	39.9748	30.0515	29.4242	30.1883
6.94183	37.607	39.66	30.0212	29.4282	30.1883
6.95017	38.374	39.3362	29.9932	29.4335	30.1848
6.9585	39.1418	39.0145	29.9605	29.4467	30.1802
6.96683	39.9149	38.6888	29.9338	29.455	30.1765
6.97517	40.6896	38.3628	29.9117	29.4649	30.1726
6.9835	41.4519	38.0282	29.8922	29.4888	30.1699
6.99183	42.2091	37.6897	29.8715	29.5151	30.1674
7.00017	42.9467	37.3492	29.8514	29.5497	30.161
7.0085	43.6652	37.0117	29.8335	29.5892	30.1587
7.01683	44.3502	36.6747	29.8178	29.6354	30.1541
7.02517	45.0086	36.3429	29.7999	29.6881	30.1531
7.0335	45.6308	36.0183	29.7921	29.7449	30.1517
7.04183	46.2185	35.6926	29.7806	29.7966	30.1504
7.05017	46.7592	35.3768	29.7714	29.8539	30.152
7.0585	47.2596	35.062	29.7562	29.9102	30.1537
7.06683	47.7095	34.7536	29.7459	29.9581	30.1524
7.07517	48.1123	34.4602	29.736	30.0036	30.1528
7.0835	48.4677	34.182	29.7278	30.0456	30.1514
7.09183	48.7688	33.9006	29.726	30.0847	30.1479
7.10017	49.0233	33.6307	29.7194	30.1186	30.1547
7.1085	49.2214	33.3781	29.7138	30.1495	30.152
7.11683	49.3706	33.1334	29.7105	30.1798	30.1471
7.12517	49.4732	32.8931	29.7043	30.2004	30.1459
7.1335	49.5252	32.6713	29.6971	30.2218	30.1452
7.14183	49.5325	32.4617	29.6946	30.2393	30.1469
7.15017	49.4974	32.2514	29.6932	30.2541	30.1445
7.1585	49.4083	32.0559	29.6873	30.266	30.148
7.16683	49.2825	31.8749	29.681	30.2813	30.1472
7.17517	49.1298	31.7128	29.6787	30.2918	30.1457
7.1835	48.9374	31.553	29.6745	30.2976	30.1445
7.19183	48.7075	31.4003	29.6701	30.3024	30.146
7.20017	48.4599	31.2633	29.6706	30.3071	30.1475
7.2085	48.1826	31.1377	29.6729	30.3164	30.1449
7.21683	47.8823	31.0159	29.676	30.3181	30.1421
7.22517	47.5698	30.903	29.6734	30.3171	30.1413
7.2335	47.2425	30.7971	29.6748	30.3202	30.1434
7.24183	46.9007	30.7042	29.6774	30.3237	30.1429
7.25017	46.5496	30.6142	29.6803	30.3253	30.1371
7.2585	46.1973	30.5303	29.6793	30.3248	30.1363
7.26683	45.8423	30.4493	29.6772	30.3224	30.1365
7.27517	45.4908	30.3808	29.6828	30.3207	30.1369
7.2835	45.1461	30.3112	29.6847	30.3209	30.1346
7.29183	44.7998	30.254	29.6854	30.3209	30.1305
7.30017	44.4639	30.197	29.6854	30.316	30.1317
7.3085	44.1391	30.1418	29.687	30.3117	30.1267
7.31683	43.822	30.0977	29.6909	30.3081	30.1242
7.32517	43.5121	30.0508	29.6959	30.3054	30.1246
7.3335	43.2115	30.0112	29.6977	30.3052	30.1244
7.34183	42.9281	29.9725	29.6977	30.3077	30.1209
7.35017	42.6522	29.9383	29.7052	30.3051	30.1188
7.3585	42.3853	29.9045	29.7065	30.3026	30.115
7.36683	42.1266	29.8723	29.7125	30.3044	30.1102
7.37517	41.8803	29.8459	29.7128	30.3044	30.1091
7.3835	41.6431	29.8201	29.7172	30.3044	30.111
7.39183	41.4123	29.7966	29.7215	30.3043	30.1119
7.40017	41.1879	29.7778	29.7241	30.303	30.1113
7.4085	40.9634	29.7565	29.725	30.3048	30.1099
7.41683	40.7509	29.7353	29.7333	30.3061	30.1122
7.42517	40.5363	29.724	29.7364	30.3059	30.1051
7.4335	40.3232	29.7097	29.7417	30.3062	30.1071
7.44183	40.1115	29.6977	29.7462	30.3131	30.1084
7.45017	39.8945	29.683	29.7533	30.3143	30.1094
7.4585	39.6746	29.6748	29.7563	30.3158	30.1069
7.46683	39.4532	29.6637	29.7636	30.3178	30.1029
7.47517	39.231	29.6528	29.7675	30.321	30.107
7.4835	39.0054	29.6476	29.7719	30.3242	30.1076
7.49183	38.7742	29.6388	29.7763	30.327	30.1055
7.50017	38.5453	29.6316	29.7845	30.332	30.1049
7.5085	38.3038	29.6184	29.7878	30.3335	30.111
7.51683	38.0473	29.6154	29.7874	30.3367	30.1161
7.52517	37.8093	29.6125	29.7939	30.3364	30.115
7.5335	37.5608	29.6111	29.8013	30.3377	30.1186
7.54183	37.2978	29.6049	29.8043	30.3403	30.1189
7.55017	37.037	29.6055	29.809	30.3453	30.1241
7.5585	36.775	29.606	29.8154	30.3509	30.1267
7.56683	36.5087	29.6025	29.8258	30.3473	30.1308
7.57517	36.2372	29.5994	29.8305	30.347	30.1366
7.5835	35.9673	29.6035	29.8363	30.3561	30.1383
7.59183	35.6921	29.6023	29.8431	30.359	30.1403
7.60017	35.4187	29.6032	29.8502	30.3585	30.1441
7.6085	35.15	29.6029	29.8547	30.3587	30.1503
7.61683	34.8827	29.6051	29.8626	30.3608	30.1545
7.62517	34.6251	29.6041	29.8714	30.3636	30.1615
7.6335	34.3703	29.6103	29.8763	30.3646	30.1669
7.64183	34.1149	29.6178	29.8898	30.3677	30.172
7.65017	33.8666	29.62	29.8944	30.3648	30.1788
7.6585	33.6318	29.6228	29.9002	30.3639	30.1839
7.66683	33.3985	29.6269	29.9128	30.3624	30.1867
7.67517	33.1664	29.6341	29.9269	30.3595	30.1923
7.6835	32.947	29.6343	29.9334	30.3611	30.2035
7.69183	32.7358	29.6348	29.9448	30.3642	30.2063
7.70017	32.5332	29.64	29.9632	30.3652	30.2138
7.7085	32.3344	29.6424	29.9853	30.3639	30.2248
7.71683	32.1446	29.6458	30.0077	30.3633	30.2255
7.72517	31.9677	29.6495	30.0397	30.3668	30.2305
7.7335	31.7967	29.6563	30.073	30.37	30.2479
7.74183	31.6327	29.6622	30.1169	30.3679	30.2533
7.75017	31.4784	29.6625	30.1644	30.3673	30.2557
7.7585	31.3299	29.6665	30.2158	30.3689	30.2645
7.76683	31.1922	29.6726	30.2709	30.3699	30.2746
7.77517	31.0663	29.6825	30.3298	30.3676	30.2793
7.7835	30.9467	29.6852	30.3907	30.3694	30.2859
7.79183	30.8321	29.6925	30.4429	30.3725	30.2989
7.80017	30.728	29.699	30.4965	30.3715	30.307
7.8085	30.6263	29.7045	30.5464	30.3743	30.3103
7.81683	30.5299	29.7105	30.5886	30.3737	30.3148
7.82517	30.4414	29.7187	30.6285	30.3736	30.3213
7.8335	30.3583	29.7267	30.6664	30.3774	30.332
7.84183	30.2851	29.7275	30.7015	30.3792	30.3417
7.85017	30.2161	29.7335	30.7336	30.3824	30.3473
7.8585	30.1527	29.7386	30.7569	30.3864	30.3578
7.86683	30.0912	29.7462	30.778	30.3904	30.367
7.87517	30.0371	29.7554	30.8041	30.3903	30.3789
7.8835	29.9899	29.7639	30.824	30.3905	30.3849
7.89183	29.945	29.7691	30.8387	30.3929	30.393
7.90017	29.8968	29.7777	30.8544	30.3988	30.4027
7.9085	29.8549	29.7877	30.8683	30.4023	30.413
7.91683	29.8237	29.7961	30.8837	30.405	30.4215
7.92517	29.7885	29.7995	30.8967	30.4066	30.4303
7.9335	29.7524	29.8067	30.9012	30.4168	30.44
7.94183	29.7238	29.8182	30.9118	30.4201	30.4457
7.95017	29.6937	29.8271	30.9245	30.4235	30.4557
7.9585	29.6699	29.8343	30.9297	30.4246	30.4641
7.96683	29.6469	29.8407	30.9331	30.4313	30.4725
7.97517	29.6256	29.8529	30.9384	30.4381	30.483
7.9835	29.6151	29.8564	30.9476	30.4449	30.493
7.99183	29.597	29.8661	30.9507	30.445	30.5054
8.00017	29.5794	29.8758	30.9507	30.4534	30.5118
8.0085	29.5701	29.8818	30.9562	30.4577	30.5221
8.01683	29.5633	29.8934	30.9593	30.4609	30.5287
8.02517	29.5518	29.904	30.9637	30.4645	30.5385
8.0335	29.5436	29.9128	30.9688	30.47	30.5465
8.04183	29.5372	29.9204	30.9743	30.4797	30.5551
8.05017	29.5293	29.9267	30.9748	30.4887	30.5634
8.0585	29.5266	29.9366	30.9767	30.4931	30.5792
8.06683	29.5235	29.944	30.9788	30.5016	30.5829
8.07517	29.5196	29.9504	30.9825	30.5077	30.5865
8.0835	29.5205	29.9614	30.9882	30.5165	30.5983
8.09183	29.5172	29.9693	30.9943	30.5234	30.6139
8.10017	29.5149	29.9838	30.9971	30.5301	30.6208
8.1085	29.5183	29.9883	30.9979	30.5415	30.6281
8.11683	29.5159	29.996	30.9989	30.5471	30.6425
8.12517	29.5166	30.0113	31.0004	30.555	30.6508
8.1335	29.5143	30.0261	31.0116	30.565	30.6561
8.14183	29.5216	30.0316	31.0156	30.5706	30.6674
8.15017	29.5205	30.0463	31.0197	30.5765	30.6786
8.1585	29.5253	30.0599	31.0237	30.5853	30.6858
8.16683	29.531	30.0753	31.0318	30.5938	30.692
8.17517	29.5328	30.0898	31.0312	30.5987	30.6989
8.1835	29.5371	30.1109	31.0356	30.6093	30.7111
8.19183	29.5385	30.1315	31.0467	30.6153	30.7204
8.20017	29.5457	30.1577	31.0503	30.6249	30.7275
8.2085	29.5511	30.1887	31.0509	30.6364	30.7366
8.21683	29.5557	30.2275	31.0553	30.6435	30.7457
8.22517	29.5657	30.2755	31.0619	30.6561	30.7571
8.2335	29.5708	30.33	31.0679	30.6607	30.7662
8.24183	29.5768	30.3838	31.0734	30.671	30.7744
8.25017	29.5836	30.4397	31.0763	30.6775	30.7827
8.2585	29.5901	30.501	31.0836	30.6893	30.7918
8.26683	29.5977	30.5573	31.0908	30.6972	30.8014
8.27517	29.6086	30.6077	31.0938	30.7053	30.8087
8.2835	29.6145	30.6627	31.0979	30.7153	30.8226
8.29183	29.62	30.7096	31.1012	30.7254	30.8306
8.30017	29.6267	30.7529	31.1083	30.7327	30.8386
8.3085	29.6336	30.7928	31.113	30.7438	30.8488
8.31683	29.6409	30.8274	31.1141	30.7518	30.8566
8.32517	29.6466	30.8613	31.119	30.7575	30.8657
8.3335	29.66	30.8938	31.1261	30.7714	30.8761
8.34183	29.6712	30.9261	31.1283	30.7809	30.8872
8.35017	29.6794	30.9519	31.1297	30.7856	30.895
8.3585	29.6855	30.9747	31.1342	30.7939	30.9053
8.36683	29.6977	30.9939	31.1383	30.8044	30.9161
8.37517	29.7057	31.0119	31.1419	30.8119	30.925
8.3835	29.7169	31.0303	31.1453	30.8188	30.9328
8.39183	29.7225	31.0473	31.1483	30.8285	30.9421
8.40017	29.7372	31.0622	31.1547	30.8425	30.9517
8.4085	29.7479	31.0749	31.1523	30.849	30.9602
8.41683	29.755	31.084	31.1541	30.86	30.9667
8.42517	29.7666	31.0928	31.1589	30.8695	30.9747
8.4335	29.7761	31.103	31.1605	30.8777	30.9842
8.44183	29.7848	31.1121	31.1627	30.888	30.9983
8.45017	29.7965	31.1254	31.1648	30.8964	31.0059
8.4585	29.8106	31.1302	31.1655	30.9054	31.0162
8.46683	29.8174	31.1356	31.1727	30.916	31.0229
8.47517	29.8322	31.1411	31.169	30.9234	31.0354
8.4835	29.8435	31.1546	31.1715	30.9323	31.0418
8.49183	29.8524	31.1609	31.1788	30.9416	31.0534
8.50017	29.8678	31.1653	31.1818	30.9505	31.0604
8.5085	29.8745	31.1696	31.1783	30.9596	31.069
8.51683	29.8874	31.1751	31.1807	30.9703	31.0789
8.52517	29.8956	31.1838	31.1878	30.9791	31.0833
8.5335	29.9048	31.187	31.1859	30.9877	31.0935
8.54183	29.9172	31.1931	31.1873	31.0009	31.1047
8.55017	29.9318	31.197	31.194	31.0089	31.1129
8.5585	29.9403	31.2026	31.1978	31.0156	31.1225
8.56683	29.9492	31.2037	31.1967	31.0275	31.1305
8.57517	29.9636	31.2096	31.1928	31.0374	31.1409
8.5835	29.9755	31.2172	31.1977	31.0464	31.1523
8.59183	29.987	31.228	31.2005	31.0554	31.1589
8.60017	29.9977	31.2293	31.2037	31.0622	31.1674
8.6085	30.0105	31.2352	31.2046	31.0757	31.1764
8.61683	30.019	31.2435	31.2087	31.0846	31.184
8.62517	30.0319	31.249	31.2145	31.0893	31.1926
8.6335	30.0433	31.2557	31.2154	31.0988	31.202
8.64183	30.054	31.2611	31.2176	31.1099	31.215
8.65017	30.0662	31.2721	31.2236	31.1207	31.2206
8.6585	30.0748	31.2823	31.2288	31.1307	31.2275
8.66683	30.0871	31.2863	31.2337	31.1404	31.2387
8.67517	30.0943	31.292	31.2365	31.1454	31.2465
8.6835	30.109	31.2985	31.2437	31.1586	31.255
8.69183	30.1236	31.3106	31.2467	31.172	31.2667
8.70017	30.136	31.3199	31.2487	31.1837	31.2755
8.7085	30.1429	31.3271	31.2538	31.1854	31.2889
8.71683	30.1581	31.3322	31.2601	31.1982	31.2935
8.72517	30.1729	31.3384	31.2658	31.205	31.2995
8.7335	30.1854	31.3474	31.2719	31.2114	31.3103
8.74183	30.1958	31.3516	31.2794	31.2237	31.318
8.75017	30.2073	31.359	31.2854	31.2324	31.3297
8.7585	30.2205	31.3679	31.2924	31.2417	31.338
8.76683	30.236	31.3756	31.2955	31.2509	31.3509
8.77517	30.2498	31.3798	31.3019	31.2584	31.3542
8.7835	30.2586	31.3843	31.3108	31.27	31.3586
8.79183	30.279	31.3905	31.3146	31.2804	31.373
8.80017	30.2948	31.3952	31.3241	31.2879	31.3845
8.8085	30.3152	31.4019	31.3308	31.2962	31.3921
8.81683	30.3339	31.4058	31.3379	31.307	31.3981
8.82517	30.3555	31.4093	31.3435	31.3149	31.4083
8.8335	30.3832	31.42	31.3508	31.3242	31.4165
8.84183	30.4118	31.4247	31.3584	31.3333	31.4231
8.85017	30.4498	31.4335	31.3656	31.3432	31.4364
8.8585	30.4965	31.4384	31.3742	31.3552	31.4468
8.86683	30.5405	31.4418	31.3824	31.3642	31.4536
8.87517	30.5969	31.4429	31.3894	31.3727	31.4594
8.8835	30.649	31.4542	31.4007	31.3804	31.4665
8.89183	30.7074	31.4581	31.4079	31.3886	31.4761
8.90017	30.7612	31.4598	31.4165	31.3968	31.4863
8.9085	30.8215	31.4624	31.4268	31.4077	31.4924
8.91683	30.8731	31.4675	31.4379	31.4209	31.4992
8.92517	30.9211	31.4704	31.4413	31.4285	31.5086
8.9335	30.97	31.4734	31.4469	31.4394	31.5185
8.94183	31.0173	31.4777	31.4578	31.447	31.5281
8.95017	31.06	31.4783	31.4693	31.455	31.536
8.9585	31.0972	31.489	31.4748	31.4592	31.5384
8.96683	31.1292	31.4921	31.4826	31.4734	31.5509
8.97517	31.1585	31.497	31.4927	31.4826	31.5629
8.9835	31.1911	31.501	31.5043	31.4908	31.5658
8.99183	31.2193	31.5056	31.5125	31.5017	31.572
9.00017	31.2443	31.5042	31.5205	31.5103	31.5815
9.0085	31.2656	31.5124	31.5302	31.5205	31.5881
9.01683	31.2844	31.5169	31.5416	31.531	31.5964
9.02517	31.3015	31.5208	31.5499	31.5386	31.6025
9.0335	31.3194	31.5225	31.557	31.5459	31.6068
9.04183	31.3358	31.5293	31.5678	31.5575	31.6177
9.05017	31.3529	31.5328	31.581	31.568	31.6255
9.0585	31.367	31.5372	31.5865	31.5758	31.6334
9.06683	31.3808	31.5407	31.5968	31.5832	31.6433
9.07517	31.39	31.543	31.6087	31.5919	31.6498
9.0835	31.405	31.5491	31.6144	31.6008	31.6614
9.09183	31.4184	31.5536	31.624	31.6097	31.6636
9.10017	31.4285	31.5567	31.6358	31.6122	31.6658
9.1085	31.4388	31.5646	31.6476	31.6259	31.6756
9.11683	31.4499	31.569	31.6554	31.6359	31.6834
9.12517	31.4582	31.5728	31.6628	31.6458	31.6958
9.1335	31.4691	31.5794	31.6734	31.651	31.7001
9.14183	31.4762	31.5819	31.6836	31.663	31.7034
9.15017	31.483	31.5872	31.6933	31.6728	31.7098
9.1585	31.4918	31.5884	31.7025	31.6813	31.719
9.16683	31.5034	31.6016	31.715	31.6866	31.7305
9.17517	31.5117	31.6067	31.7246	31.6969	31.7365
9.1835	31.5218	31.6075	31.7316	31.7096	31.7416
9.19183	31.5278	31.6145	31.7376	31.7173	31.7505
9.20017	31.5386	31.6235	31.7497	31.7246	31.7595
9.2085	31.5432	31.6296	31.7651	31.7318	31.7687
9.21683	31.551	31.6323	31.774	31.7359	31.7784
9.22517	31.5619	31.6433	31.7791	31.7462	31.7862
9.2335	31.5729	31.6488	31.7934	31.7557	31.7901
9.24183	31.5799	31.6548	31.8031	31.7656	31.7975
9.25017	31.5897	31.6672	31.81	31.7729	31.8027
9.2585	31.5943	31.673	31.8212	31.7787	31.8104
9.26683	31.6094	31.676	31.8357	31.7848	31.8169
9.27517	31.614	31.6885	31.8433	31.7919	31.826
9.2835	31.6247	31.6906	31.8531	31.8019	31.8331
9.29183	31.6381	31.6983	31.8618	31.8106	31.8371
9.30017	31.646	31.7024	31.8722	31.8178	31.8458
9.3085	31.6521	31.7166	31.8831	31.825	31.8495
9.31683	31.6661	31.7237	31.8929	31.8293	31.8531
9.32517	31.6766	31.7313	31.902	31.8373	31.8562
9.3335	31.6824	31.7386	31.9118	31.8414	31.862
9.34183	31.6913	31.7459	31.9231	31.8503	31.8646
9.35017	31.7073	31.7582	31.9356	31.8597	31.8632
9.3585	31.7139	31.7679	31.9417	31.8645	31.8654
9.36683	31.7201	31.7722	31.9511	31.8674	31.8664
9.37517	31.7266	31.7832	31.9649	31.8793	31.8701
9.3835	31.7389	31.7934	31.9754	31.8838	31.8691
9.39183	31.7435	31.8008	31.987	31.8879	31.8683
9.40017	31.7518	31.8063	31.9929	31.8926	31.8614
9.4085	31.7594	31.8177	32.0038	31.9022	31.8597
9.41683	31.7706	31.8309	32.0106	31.906	31.859
9.42517	31.7778	31.839	32.0277	31.9098	31.8529
9.4335	31.787	31.8477	32.0381	31.9131	31.8511
9.44183	31.7931	31.8605	32.0431	31.9158	31.8495
9.45017	31.8037	31.8671	32.0547	31.9212	31.8422
9.4585	31.8103	31.8766	32.0639	31.9245	31.8382
9.46683	31.8193	31.8849	32.077	31.9248	31.8326
9.47517	31.8221	31.8968	32.0864	31.9308	31.8274
9.4835	31.8331	31.9068	32.1	31.9362	31.8179
9.49183	31.8382	31.9194	32.11	31.9361	31.8135
9.50017	31.8458	31.9308	32.1192	31.9376	31.8115
9.5085	31.852	31.9387	32.1255	31.9413	31.8044
9.51683	31.86	31.9487	32.137	31.9465	31.7972
9.52517	31.8662	31.958	32.1499	31.9453	31.7942
9.5335	31.87	31.9656	32.1589	31.9465	31.79
9.54183	31.8823	31.9773	32.1717	31.9484	31.7886
9.55017	31.8868	31.9855	32.1838	31.9518	31.7767
9.5585	31.8892	31.9986	32.1882	31.9518	31.7698
9.56683	31.8971	32.0111	32.1977	31.9523	31.7653
9.57517	31.9049	32.0222	32.215	31.9499	31.7641
9.5835	31.9103	32.0264	32.2243	31.9494	31.7554
9.59183	31.9189	32.0409	32.2345	31.9505	31.7494
9.60017	31.9212	32.0534	32.2443	31.9499	31.744
9.6085	31.9272	32.0535	32.2585	31.948	31.7353
9.61683	31.9327	32.0757	32.2666	31.949	31.7251
9.62517	31.9401	32.0866	32.2791	31.9505	31.7217
9.6335	31.9449	32.0945	32.2955	31.945	31.7156
9.64183	31.9461	32.1047	32.3074	31.9451	31.7091
9.65017	31.9578	32.117	32.3156	31.9451	31.7015
9.6585	31.9599	32.1234	32.3252	31.94	31.6957
9.66683	31.9664	32.1354	32.3314	31.9413	31.6888
9.67517	31.9713	32.1495	32.3448	31.9365	31.6812
9.6835	31.9804	32.1596	32.356	31.9387	31.6703
9.69183	31.9842	32.1696	32.3642	31.9357	31.6668
9.70017	31.986	32.1764	32.3738	31.9287	31.6626
9.7085	31.991	32.1906	32.3824	31.9267	31.6543
9.71683	31.9988	32.2026	32.3959	31.9301	31.6428
9.72517	32.006	32.2112	32.4076	31.9278	31.6412
9.7335	32.008	32.2203	32.4117	31.9229	31.6285
9.74183	32.0134	32.2313	32.4267	31.924	31.6187
9.75017	32.0198	32.2458	32.4359	31.9265	31.6136
9.7585	32.0228	32.2577	32.4451	31.9209	31.6044
9.76683	32.0275	32.2707	32.4597	31.9174	31.5964
9.77517	32.0359	32.2797	32.4695	31.9197	31.5881
9.7835	32.0444	32.288	32.4821	31.9195	31.5812
9.79183	32.047	32.3042	32.4931	31.9108	31.5742
9.80017	32.0504	32.3126	32.5031	31.9067	31.5647
9.8085	32.0556	32.3259	32.5117	31.9053	31.5584
9.81683	32.0618	32.3328	32.5172	31.9025	31.5493
9.82517	32.0729	32.3453	32.5282	31.8952	31.5413
9.8335	32.0765	32.355	32.5394	31.8878	31.5342
9.84183	32.0831	32.3715	32.5484	31.8794	31.5258
9.85017	32.0879	32.3794	32.5598	31.8741	31.5223
9.8585	32.0988	32.3913	32.5676	31.8649	31.5126
9.86683	32.1052	32.4048	32.579	31.8544	31.5
9.87517	32.1136	32.4176	32.5874	31.8464	31.4951
9.8835	32.1168	32.4237	32.5955	31.8374	31.4873
9.89183	32.129	32.4382	32.6062	31.8285	31.4819
9.90017	32.1348	32.4483	32.6109	31.8146	31.4742
9.9085	32.1448	32.4599	32.6224	31.8038	31.4658
9.91683	32.1489	32.4742	32.626	31.7955	31.4537
9.92517	32.1598	32.4879	32.6334	31.7795	31.4483
9.9335	32.1665	32.496	32.6418	31.7686	31.4447
9.94183	32.1701	32.51	32.6482	31.7547	31.4379
9.95017	32.1871	32.5261	32.6587	31.7445	31.4259
9.9585	32.1927	32.5301	32.6658	31.7283	31.4211
9.96683	32.2002	32.5437	32.6679	31.7204	31.4171
9.97517	32.2099	32.5609	32.6767	31.7099	31.4061
9.9835	32.2178	32.5738	32.6831	31.6989	31.3984
9.99183	32.2313	32.5846	32.6898	31.6874	31.3897
10.0002	32.2286	32.5959	32.6952	31.6746	31.3888
10.0085	32.239	32.6099	32.6981	31.6629	31.3802
10.0168	32.2533	32.6243	32.7001	31.6555	31.3719
10.0252	32.265	32.6294	32.6966	31.6465	31.3647
10.0335	32.2694	32.6425	32.6977	31.6331	31.3588
10.0418	32.2816	32.6549	32.6983	31.6219	31.3514
10.0502	32.2951	32.671	32.6993	31.614	31.3421
10.0585	32.2996	32.6827	32.7013	31.6019	31.3372
10.0668	32.3064	32.6928	32.6966	31.5929	31.3321
10.0752	32.3224	32.7068	32.692	31.5845	31.3267
10.0835	32.3366	32.721	32.6868	31.5777	31.3149
10.0918	32.3447	32.7347	32.686	31.5672	31.3075
10.1002	32.3546	32.744	32.6765	31.5603	31.3025
10.1085	32.3662	32.7598	32.6693	31.5518	31.2965
10.1168	32.3734	32.7726	32.6626	31.5428	31.2932
10.1252	32.3807	32.7849	32.6543	31.537	31.2858
10.1335	32.389	32.8002	32.6443	31.5246	31.2772
10.1418	32.4014	32.8081	32.6292	31.5167	31.2707
10.1502	32.4102	32.8231	32.6167	31.5093	31.266
10.1585	32.4239	32.832	32.6031	31.4969	31.2603
10.1668	32.4368	32.8454	32.5916	31.487	31.2544
10.1752	32.4419	32.8621	32.5763	31.4791	31.2498
10.1835	32.4545	32.8775	32.5617	31.4714	31.2448
10.1918	32.4693	32.8918	32.5455	31.4611	31.2372
10.2002	32.4798	32.8993	32.5303	31.4522	31.2238
10.2085	32.4881	32.9149	32.5143	31.4434	31.2235
10.2168	32.5003	32.9278	32.4943	31.436	31.2171
10.2252	32.5108	32.9419	32.4765	31.4291	31.2114
10.2335	32.5251	32.9563	32.4586	31.4205	31.2072
10.2418	32.5331	32.9657	32.4393	31.4134	31.1972
10.2502	32.544	32.9778	32.4206	31.4034	31.1911
10.2585	32.5534	32.9969	32.4042	31.3996	31.1895
10.2668	32.5675	33.0092	32.3842	31.3874	31.1827
10.2752	32.5821	33.0181	32.3698	31.3774	31.1804
10.2835	32.5936	33.0314	32.3438	31.3706	31.1722
10.2918	32.6075	33.0491	32.3237	31.3624	31.1673
10.3002	32.6201	33.0622	32.3108	31.3543	31.1645
10.3085	32.6305	33.0759	32.2904	31.3432	31.1619
10.3168	32.6443	33.087	32.2713	31.3379	31.1551
10.3252	32.6551	33.1012	32.257	31.327	31.1502
10.3335	32.6683	33.1106	32.238	31.3194	31.1419
10.3418	32.6858	33.1281	32.2215	31.3137	31.1396
10.3502	32.7049	33.1472	32.2064	31.3072	31.1314
10.3585	32.7148	33.1586	32.1925	31.2999	31.1282
10.3668	32.7283	33.167	32.1756	31.2926	31.1226
10.3752	32.7429	33.1801	32.1609	31.2792	31.1167
10.3835	32.7567	33.1892	32.144	31.2774	31.1124
10.3918	32.7749	33.2023	32.1283	31.272	31.1038
10.4002	32.7909	33.2107	32.1107	31.2653	31.1018
10.4085	32.811	33.2211	32.0966	31.2578	31.0946
10.4168	32.8259	33.2305	32.0791	31.2489	31.0925
10.4252	32.8492	33.2388	32.0639	31.2432	31.0853
10.4335	32.8634	33.2429	32.0481	31.2329	31.0831
10.4418	32.8807	33.2486	32.0288	31.2254	31.0794
10.4502	32.9083	33.2544	32.0121	31.2254	31.0753
10.4585	32.9272	33.2618	31.9989	31.2184	31.0707
10.4668	32.9515	33.2659	31.9858	31.208	31.0662
10.4752	32.9649	33.2688	31.9749	31.2036	31.0609
10.4835	32.984	33.2698	31.9603	31.2016	31.0592
10.4918	33.0025	33.2662	31.9493	31.193	31.0553
10.5002	33.0251	33.2563	31.9381	31.1863	31.0514
10.5085	33.0414	33.248	31.9252	31.1831	31.0481
10.5168	33.0594	33.2367	31.9194	31.1788	31.0419
10.5252	33.0753	33.2168	31.905	31.17	31.0372
10.5335	33.0992	33.2003	31.8947	31.1636	31.0344
10.5418	33.1163	33.1776	31.8877	31.1562	31.0326
10.5502	33.1291	33.1534	31.8798	31.1501	31.0272
10.5585	33.1527	33.126	31.8747	31.1479	31.0265
10.5668	33.1666	33.0954	31.8663	31.1398	31.0258
10.5752	33.1891	33.0555	31.8629	31.1345	31.0217
10.5835	33.2026	33.0183	31.8566	31.1291	31.0127
10.5918	33.2171	32.9834	31.861	31.1264	31.0155
10.6002	33.235	32.9475	31.8552	31.1201	31.0092
10.6085	33.2486	32.9062	31.8512	31.1148	31.0064
10.6168	33.2612	32.8642	31.8515	31.1116	31.0029
10.6252	33.2748	32.8285	31.8531	31.1063	31.0003
10.6335	33.2895	32.7925	31.8559	31.0999	30.9986
10.6418	33.3025	32.7485	31.8552	31.0916	30.9993
10.6502	33.3171	32.7169	31.8567	31.0858	30.9929
10.6585	33.3283	32.6823	31.8558	31.0832	30.9891
10.6668	33.3453	32.6484	31.8479	31.0832	30.9889
10.6752	33.3589	32.6211	31.8482	31.0765	30.9871
10.6835	33.3753	32.5911	31.8381	31.0718	30.9831
10.6918	33.3862	32.5626	31.8295	31.0694	30.9775
10.7002	33.3977	32.5322	31.817	31.0603	30.9745
10.7085	33.4124	32.5086	31.8005	31.0575	30.97
10.7168	33.428	32.4802	31.7859	31.0563	30.9673
10.7252	33.4404	32.4586	31.7724	31.0495	30.961
10.7335	33.4618	32.4331	31.7553	31.0456	30.9571
10.7418	33.4721	32.404	31.7431	31.0437	30.9583
10.7502	33.4847	32.3794	31.723	31.0404	30.9572
10.7585	33.496	32.3579	31.7086	31.037	30.9486
10.7668	33.5168	32.336	31.6922	31.0307	30.9449
10.7752	33.5325	32.311	31.6751	31.0286	30.9433
10.7835	33.5489	32.2943	31.6622	31.023	30.9409
10.7918	33.5664	32.276	31.6475	31.022	30.9403
10.8002	33.5865	32.2612	31.6337	31.0206	30.931
10.8085	33.6027	32.2411	31.6249	31.0154	30.9306
10.8168	33.6207	32.2184	31.6081	31.0066	30.9261
10.8252	33.6399	32.1982	31.5981	31.0089	30.9261
10.8335	33.6672	32.1763	31.589	31.0111	30.9291
10.8418	33.6826	32.1579	31.5802	31.0021	30.9175
10.8502	33.7023	32.1399	31.566	30.9969	30.9109
10.8585	33.7171	32.1255	31.5556	30.9976	30.9084
10.8668	33.7408	32.1113	31.5489	30.9955	30.9011
10.8752	33.7624	32.1014	31.5354	30.9922	30.9015
10.8835	33.7772	32.0857	31.524	30.9904	30.899
10.8918	33.7961	32.0669	31.5117	30.9917	30.8924
10.9002	33.8184	32.0553	31.5036	30.9899	30.8908
10.9085	33.8408	32.0408	31.4989	30.9809	30.8842
10.9168	33.8635	32.0269	31.4898	30.9783	30.8827
10.9252	33.8845	32.0123	31.4775	30.9788	30.8746
10.9335	33.9042	31.9989	31.4678	30.9756	30.8754
10.9418	33.9296	31.9855	31.4592	30.9728	30.8682
10.9502	33.955	31.9705	31.4506	30.9672	30.8653
10.9585	33.9773	31.9628	31.4415	30.964	30.8628
10.9668	34.0024	31.9584	31.4357	30.9599	30.8617
10.9752	34.0262	31.9554	31.4276	30.9548	30.8546
10.9835	34.0418	31.9569	31.4199	30.952	30.848
10.9918	34.0717	31.9555	31.4069	30.9457	30.8498
11.0002	34.0949	31.9465	31.4018	30.9386	30.8446
11.0085	34.1202	31.9303	31.3935	30.9369	30.8408
11.0168	34.1489	31.9127	31.3855	30.9305	30.8405
11.0252	34.174	31.8965	31.379	30.9248	30.838
11.0335	34.1982	31.8853	31.3745	30.9198	30.8343
11.0418	34.2291	31.8621	31.366	30.9163	30.8296
11.0502	34.2607	31.8432	31.3637	30.9115	30.8306
11.0585	34.292	31.8332	31.3575	30.9079	30.8292
11.0668	34.3258	31.8209	31.3534	30.9037	30.824
11.0752	34.3706	31.8039	31.3484	30.8978	30.8178
11.0835	34.4449	31.7987	31.3417	30.8966	30.8173
11.0918	34.4631	31.795	31.3359	30.8885	30.8167
11.1002	34.3822	31.7878	31.3349	30.8858	30.8117
11.1085	34.2586	31.7858	31.3339	30.8788	30.8062
11.1168	34.1084	31.7797	31.3261	30.8766	30.8079
11.1252	33.9573	31.7782	31.3184	30.8754	30.808
11.1335	33.8051	31.781	31.3128	30.8676	30.8036
11.1418	33.6726	31.7801	31.3098	30.8649	30.8002
11.1502	33.5491	31.7826	31.3049	30.8617	30.7987
11.1585	33.446	31.7803	31.298	30.8561	30.7947
11.1668	33.3513	31.7776	31.2969	30.8509	30.7942
11.1752	33.2655	31.7794	31.29	30.8511	30.7893
11.1835	33.1923	31.7739	31.2876	30.8426	30.7894
11.1918	33.1225	31.7678	31.2843	30.8385	30.7836
11.2002	33.0569	31.7595	31.2782	30.8337	30.7849
11.2085	33.0003	31.7482	31.2726	30.8353	30.7837
11.2168	32.9465	31.7389	31.2672	30.8308	30.7766
11.2252	32.8878	31.7262	31.2625	30.8276	30.7744
11.2335	32.838	31.7113	31.2573	30.8273	30.7724
11.2418	32.7994	31.7047	31.2567	30.8233	30.7675
11.2502	32.7627	31.6883	31.2513	30.8218	30.7642
11.2585	32.7281	31.6716	31.2483	30.8163	30.7633
11.2668	32.6996	31.661	31.2452	30.8151	30.7606
11.2752	32.6718	31.6434	31.2365	30.8124	30.7609
11.2835	32.6417	31.6337	31.2303	30.8067	30.7568
11.2918	32.6157	31.6256	31.2255	30.8021	30.7564
11.3002	32.5928	31.6139	31.2239	30.8011	30.7533
11.3085	32.5726	31.6005	31.219	30.7968	30.7523
11.3168	32.5585	31.5863	31.21	30.7976	30.7511
11.3252	32.5495	31.5764	31.2045	30.7949	30.7493
11.3335	32.5345	31.5668	31.2002	30.7932	30.7447
11.3418	32.5183	31.557	31.1974	30.7901	30.7438
11.3502	32.5035	31.5455	31.1933	30.7861	30.7408
11.3585	32.4785	31.5391	31.1867	30.7842	30.7401
11.3668	32.4566	31.5276	31.1814	30.7798	30.7369
11.3752	32.4363	31.5176	31.1738	30.7743	30.736
11.3835	32.4194	31.515	31.1732	30.7735	30.7376
11.3918	32.4124	31.5032	31.1634	30.7738	30.7343
11.4002	32.4141	31.4889	31.1633	30.7701	30.7315
11.4085	32.4215	31.4882	31.1545	30.7633	30.7301
11.4168	32.4386	31.4819	31.1478	30.7615	30.7281
11.4252	32.4475	31.4734	31.1484	30.7593	30.7254
11.4335	32.4438	31.4647	31.1438	30.755	30.726
11.4418	32.4228	31.464	31.1377	30.7538	30.7253
11.4502	32.3937	31.4525	31.1348	30.7508	30.7184
11.4585	32.3543	31.4447	31.1319	30.7469	30.7178
11.4668	32.3167	31.4403	31.1245	30.7461	30.7157
11.4752	32.2831	31.4366	31.1184	30.7417	30.7136
11.4835	32.2477	31.4302	31.115	30.7402	30.7106
11.4918	32.221	31.4164	31.1119	30.7417	30.7095
11.5002	32.1919	31.4114	31.1045	30.7344	30.7075
11.5085	32.1638	31.4058	31.0948	30.7338	30.7056
11.5168	32.1434	31.4001	31.0929	30.7314	30.7019
11.5252	32.1245	31.3932	31.0876	30.729	30.7024
11.5335	32.1047	31.387	31.0829	30.7284	30.699
11.5418	32.0855	31.3838	31.0739	30.7273	30.6984
11.5502	32.0663	31.3735	31.0717	30.7309	30.6981
11.5585	32.048	31.3683	31.0681	30.7238	30.6946
11.5668	32.0329	31.3621	31.0619	30.7203	30.694
11.5752	32.0183	31.3518	31.0579	30.7176	30.6949
11.5835	32.0046	31.3487	31.0539	30.717	30.696
11.5918	31.9849	31.3405	31.0516	30.7178	30.6937
11.6002	31.9732	31.3319	31.048	30.7155	30.6895
11.6085	31.9524	31.3251	31.0398	30.7135	30.69
11.6168	31.9404	31.3152	31.0346	30.7109	30.6896
11.6252	31.926	31.3072	31.034	30.7065	30.6859
11.6335	31.9161	31.3007	31.0308	30.709	30.6865
11.6418	31.9062	31.295	31.0272	30.7033	30.6852
11.6502	31.8946	31.2878	31.0232	30.7009	30.6803
11.6585	31.883	31.2804	31.0236	30.6984	30.6801
11.6668	31.8738	31.2728	31.0191	30.6947	30.673
11.6752	31.8702	31.2656	31.0163	30.6892	30.6787
11.6835	31.8572	31.2582	31.0118	30.6878	30.6733
11.6918	31.8489	31.2589	31.0089	30.6897	30.6749
11.7002	31.842	31.2504	31.0077	30.684	30.6741
11.7085	31.8358	31.2457	31.0039	30.6812	30.6706
11.7168	31.8265	31.2409	31.0008	30.6792	30.6697
11.7252	31.8145	31.237	30.9968	30.6793	30.6649
11.7335	31.8148	31.2287	30.9946	30.6765	30.6638
11.7418	31.8108	31.226	30.9926	30.6779	30.6627
11.7502	31.8112	31.2214	30.9882	30.6758	30.6664
11.7585	31.8105	31.2127	30.9834	30.6736	30.6644
11.7668	31.8038	31.2101	30.9808	30.6716	30.6594
11.7752	31.7982	31.2048	30.975	30.6752	30.6593
11.7835	31.804	31.1957	30.9703	30.6706	30.6606
11.7918	31.8017	31.1919	30.9672	30.666	30.6559
11.8002	31.8072	31.1909	30.9622	30.6732	30.6581
11.8085	31.8086	31.1846	30.9585	30.6721	30.6583
11.8168	31.8113	31.1765	30.9561	30.6683	30.6559
11.8252	31.8056	31.1695	30.9536	30.6654	30.6537
11.8335	31.804	31.1658	30.951	30.6617	30.6496
11.8418	31.7966	31.1593	30.9442	30.6586	30.6445
11.8502	31.7912	31.155	30.9413	30.6582	30.6454
11.8585	31.7827	31.1511	30.9372	30.656	30.6442
11.8668	31.7753	31.1479	30.9408	30.6556	30.6428
11.8752	31.7693	31.14	30.9394	30.6539	30.6381
11.8835	31.7577	31.1334	30.9334	30.6529	30.6373
11.8918	31.7433	31.1273	30.9287	30.6522	30.6341
11.9002	31.7353	31.1241	30.9267	30.648	30.6345
11.9085	31.7309	31.1213	30.923	30.647	30.6282
11.9168	31.7217	31.1156	30.9217	30.6438	30.6293
11.9252	31.7063	31.1126	30.9202	30.6445	30.6255
11.9335	31.6958	31.1102	30.9171	30.6457	30.6276
11.9418	31.6856	31.1061	30.9174	30.6465	30.624
11.9502	31.676	31.0994	30.9121	30.6395	30.6248
11.9585	31.6596	31.0972	30.9068	30.6386	30.6242
11.9668	31.6548	31.0946	30.9034	30.6376	30.6254
11.9752	31.6436	31.0932	30.9029	30.6402	30.624
11.9835	31.6293	31.0908	30.9028	30.638	30.6207
11.9918	31.6185	31.0859	30.8972	30.634	30.6208
12.0002	31.601	31.0821	30.8929	30.6334	30.6198
12.0085	31.5888	31.0771	30.8916	30.6342	30.6197
12.0168	31.5812	31.0775	30.8895	30.6314	30.6182
12.0252	31.5728	31.0673	30.8876	30.6318	30.6179
12.0335	31.5608	31.0657	30.8864	30.6314	30.6189
12.0418	31.5527	31.0597	30.8795	30.6307	30.6123
12.0502	31.5456	31.0558	30.877	30.6263	30.6141
12.0585	31.5397	31.053	30.8736	30.6212	30.6104
12.0668	31.5329	31.0513	30.8731	30.6203	30.6089
12.0752	31.5283	31.0469	30.8706	30.6168	30.609
12.0835	31.5254	31.0419	30.8679	30.6131	30.6089
12.0918	31.518	31.0357	30.8652	30.6136	30.6067
12.1002	31.5121	31.0308	30.8656	30.6133	30.6022
12.1085	31.5099	31.0292	30.8661	30.6066	30.607
12.1168	31.5006	31.0234	30.8628	30.6084	30.5971
12.1252	31.4977	31.0226	30.8619	30.6054	30.5942
12.1335	31.4949	31.0181	30.8624	30.6044	30.5962
12.1418	31.4875	31.0159	30.8605	30.5995	30.5989
12.1502	31.4811	31.0169	30.8554	30.5988	30.594
12.1585	31.478	31.0079	30.8512	30.5963	30.5941
12.1668	31.4708	31.0042	30.8522	30.5921	30.5942
12.1752	31.4621	31.0054	30.8473	30.5922	30.5967
12.1835	31.4543	31.0067	30.8461	30.589	30.5922
12.1918	31.4514	31.002	30.8488	30.5907	30.5922
12.2002	31.4418	30.9984	30.8453	30.5875	30.5914
12.2085	31.4387	30.9926	30.8431	30.5856	30.5932
12.2168	31.4361	30.9935	30.8447	30.5819	30.5872
12.2252	31.4269	30.9881	30.8468	30.582	30.5847
12.2335	31.4202	30.9849	30.8401	30.5768	30.5819
12.2418	31.4125	30.9831	30.8401	30.5786	30.5812
12.2502	31.4056	30.9798	30.8398	30.5766	30.5798
12.2585	31.401	30.9749	30.8378	30.5799	30.5739
12.2668	31.3923	30.9699	30.8382	30.579	30.576
12.2752	31.3887	30.9652	30.8335	30.5759	30.5764
12.2835	31.3841	30.9618	30.8323	30.5785	30.5746
12.2918	31.3788	30.9593	30.8325	30.5794	30.5712
12.3002	31.3755	30.9589	30.8296	30.5795	30.5719
12.3085	31.3721	30.9536	30.8261	30.5777	30.5709
12.3168	31.3683	30.9494	30.8232	30.5788	30.5693
12.3252	31.3622	30.9469	30.8237	30.5796	30.5683
12.3335	31.3602	30.947	30.8252	30.5835	30.5621
12.3418	31.3571	30.9434	30.8202	30.5816	30.56
12.3502	31.3529	30.943	30.8191	30.5788	30.5611
12.3585	31.3484	30.9428	30.8168	30.5824	30.5556
12.3668	31.3422	30.9383	30.818	30.5843	30.5564
12.3752	31.3378	30.9367	30.816	30.5823	30.5513
12.3835	31.3318	30.934	30.8146	30.579	30.5489
12.3918	31.3235	30.9282	30.8101	30.5771	30.5461
12.4002	31.3227	30.929	30.8121	30.5763	30.547
12.4085	31.3177	30.9249	30.8096	30.5723	30.5474
12.4168	31.3129	30.9252	30.8118	30.5697	30.5429
12.4252	31.3067	30.9219	30.8038	30.5649	30.5402
12.4335	31.3037	30.9205	30.8009	30.5662	30.5382
12.4418	31.3006	30.9168	30.7964	30.5634	30.5371
12.4502	31.2945	30.9187	30.7953	30.5574	30.5348
12.4585	31.2905	30.9199	30.7946	30.556	30.5308
12.4668	31.2856	30.9157	30.7925	30.5541	30.5288
12.4752	31.2821	30.9141	30.7919	30.5545	30.53
12.4835	31.2812	30.913	30.7889	30.5535	30.5258
12.4918	31.2778	30.9132	30.7823	30.5475	30.5289
12.5002	31.2751	30.911	30.7783	30.5469	30.5235
12.5085	31.2693	30.9071	30.7752	30.5437	30.5203
12.5168	31.2659	30.9084	30.7715	30.544	30.5233
12.5252	31.2647	30.9091	30.7712	30.5415	30.5202
12.5335	31.2612	30.9062	30.77	30.5408	30.5182
12.5418	31.258	30.9061	30.7667	30.5377	30.5188
12.5502	31.252	30.9033	30.766	30.5339	30.5145
12.5585	31.2495	30.8972	30.7587	30.5328	30.5126
12.5668	31.2467	30.9015	30.754	30.5271	30.5121
12.5752	31.2459	30.9018	30.7525	30.5294	30.5062
12.5835	31.2395	30.8992	30.7544	30.5227	30.5059
12.5918	31.2351	30.8966	30.7519	30.5201	30.5084
12.6002	31.2296	30.8961	30.7513	30.5169	30.5105
12.6085	31.23	30.898	30.7528	30.5165	30.5024
12.6168	31.2259	30.8961	30.7524	30.5103	30.5038
12.6252	31.2189	30.8992	30.7456	30.51	30.504
12.6335	31.217	30.9018	30.7416	30.5074	30.4998
12.6418	31.2157	30.901	30.7489	30.5047	30.5
12.6502	31.2111	30.8993	30.7516	30.5016	30.4999
12.6585	31.2071	30.8973	30.7453	30.5005	30.4966
12.6668	31.2057	30.8952	30.7431	30.4992	30.496
12.6752	31.2076	30.8948	30.7438	30.4983	30.4953
12.6835	31.2059	30.8944	30.7419	30.4985	30.4939
12.6918	31.2059	30.8907	30.7416	30.4907	30.4925
12.7002	31.2027	30.8874	30.7364	30.49	30.4903
12.7085	31.1983	30.8849	30.7362	30.4917	30.4917
12.7168	31.1933	30.8802	30.7365	30.4845	30.4932
12.7252	31.1923	30.88	30.7351	30.4852	30.492
12.7335	31.1928	30.8712	30.7321	30.4835	30.4883
12.7418	31.1901	30.8643	30.7301	30.4816	30.4897
12.7502	31.1823	30.8651	30.7297	30.4808	30.4855
12.7585	31.18	30.8588	30.73	30.4797	30.4886
12.7668	31.1769	30.8545	30.7283	30.4794	30.4857
12.7752	31.1721	30.8474	30.7292	30.4747	30.488
12.7835	31.1669	30.8444	30.728	30.474	30.4876
12.7918	31.165	30.8411	30.7278	30.4749	30.4822
12.8002	31.1663	30.8444	30.7299	30.4789	30.4852
12.8085	31.1596	30.8362	30.7294	30.4736	30.4832
12.8168	31.1541	30.833	30.7311	30.4705	30.4831
12.8252	31.1565	30.8302	30.7288	30.4709	30.4809
12.8335	31.152	30.8312	30.7316	30.4677	30.4806
12.8418	31.1543	30.8264	30.7319	30.4689	30.4792
12.8502	31.152	30.8242	30.7344	30.4646	30.4807
12.8585	31.1476	30.8281	30.734	30.4633	30.479
12.8668	31.146	30.8247	30.7341	30.4666	30.4819
12.8752	31.1466	30.8248	30.7354	30.4635	30.4759
12.8835	31.1426	30.8252	30.7272	30.46	30.4759
12.8918	31.1425	30.8243	30.724	30.4579	30.4714
12.9002	31.1448	30.8192	30.7224	30.4572	30.4691
12.9085	31.1394	30.8179	30.7224	30.4567	30.4737
12.9168	31.1422	30.8124	30.718	30.457	30.4728
12.9252	31.1397	30.819	30.7159	30.4548	30.471
12.9335	31.1414	30.8167	30.7079	30.4511	30.4725
12.9418	31.1441	30.8121	30.7052	30.454	30.4696
12.9502	31.143	30.8136	30.6979	30.45	30.4656
12.9585	31.1485	30.8134	30.695	30.4492	30.4616
12.9668	31.1495	30.8151	30.6903	30.4504	30.4636
12.9752	31.1536	30.815	30.6908	30.4507	30.4675
12.9835	31.1562	30.8082	30.6878	30.4506	30.463
12.9918	31.1559	30.8047	30.6818	30.4477	30.4621
13.0002	31.1575	30.8094	30.6767	30.4463	30.457
13.0085	31.1546	30.8117	30.675	30.4476	30.4574
13.0168	31.151	30.8089	30.6711	30.4476	30.4576
13.0252	31.1458	30.8072	30.6723	30.448	30.457
13.0335	31.1475	30.8081	30.6671	30.4473	30.4556
13.0418	31.1458	30.8058	30.6651	30.4459	30.4551
13.0502	31.1378	30.8031	30.6632	30.4454	30.4522
13.0585	31.1312	30.8024	30.6581	30.446	30.4475
13.0668	31.1292	30.8026	30.6596	30.4455	30.4494
13.0752	31.1266	30.8042	30.6551	30.4413	30.4468
13.0835	31.1208	30.8009	30.6539	30.4412	30.4454
13.0918	31.1117	30.8032	30.6488	30.4426	30.4417
13.1002	31.1069	30.8033	30.6465	30.4376	30.4426
13.1085	31.1048	30.8056	30.6498	30.4363	30.4412
13.1168	31.0999	30.8001	30.6462	30.435	30.4417
13.1252	31.0968	30.8023	30.6443	30.4347	30.4415
13.1335	31.0955	30.7991	30.6405	30.4355	30.44
13.1418	31.0895	30.8022	30.6389	30.4304	30.4395
13.1502	31.0871	30.8017	30.6384	30.4306	30.4352
13.1585	31.0846	30.8	30.6376	30.4286	30.4355
13.1668	31.0818	30.7955	30.6356	30.4287	30.4343
13.1752	31.0763	30.7998	30.6354	30.4269	30.4359
13.1835	31.077	30.7931	30.6362	30.4283	30.4355
13.1918	31.0763	30.7902	30.6362	30.4309	30.4333
13.2002	31.0742	30.7904	30.6309	30.4269	30.4342
13.2085	31.0716	30.7852	30.6268	30.4233	30.4334
13.2168	31.0677	30.7821	30.6283	30.4225	30.4323
13.2252	31.0705	30.7811	30.6248	30.4202	30.4308
13.2335	31.067	30.7773	30.6225	30.4161	30.4274
13.2418	31.0663	30.7699	30.6226	30.4156	30.4263
13.2502	31.0656	30.7691	30.6206	30.4132	30.427
13.2585	31.0685	30.7638	30.6194	30.4109	30.4238
13.2668	31.0692	30.7588	30.6209	30.4077	30.4288
13.2752	31.0644	30.7569	30.6208	30.4052	30.4216
13.2835	31.0696	30.7504	30.622	30.4038	30.4166
13.2918	31.0672	30.7474	30.6208	30.405	30.4201
13.3002	31.0664	30.7442	30.6202	30.4009	30.4221
13.3085	31.069	30.7461	30.6197	30.3962	30.423
13.3168	31.0686	30.737	30.6205	30.3977	30.4222
13.3252	31.0688	30.7347	30.6246	30.398	30.4202
13.3335	31.0692	30.7321	30.6173	30.3966	30.4223
13.3418	31.0694	30.7309	30.6151	30.3966	30.426
13.3502	31.0666	30.7279	30.6166	30.3965	30.4207
13.3585	31.0685	30.7254	30.6195	30.3928	30.4282
13.3668	31.0696	30.7248	30.6162	30.3941	30.4281
13.3752	31.0726	30.7219	30.6165	30.3922	30.4301
13.3835	31.0717	30.718	30.6166	30.3914	30.4288
13.3918	31.0738	30.7204	30.6157	30.3927	30.4311
13.4002	31.0743	30.72	30.6119	30.3906	30.4319
13.4085	31.0743	30.7193	30.6129	30.3893	30.4351
13.4168	31.0778	30.7157	30.6107	30.3881	30.434
13.4252	31.0755	30.7117	30.6116	30.3853	30.437
13.4335	31.0761	30.7113	30.6127	30.3842	30.4369
13.4418	31.0781	30.7056	30.6097	30.3859	30.44
13.4502	31.0768	30.7026	30.6094	30.3856	30.4428
13.4585	31.0744	30.7023	30.6067	30.3861	30.4413
13.4668	31.0763	30.7006	30.608	30.3812	30.4396
13.4752	31.073	30.699	30.6051	30.3789	30.4391
13.4835	31.0665	30.6956	30.6032	30.377	30.437
13.4918	31.063	30.6959	30.6012	30.379	30.4377
13.5002	31.0607	30.6974	30.5994	30.377	30.4386
13.5085	31.0593	30.6947	30.5982	30.3763	30.4339
13.5168	31.051	30.6931	30.5942	30.3739	30.4333
13.5252	31.0431	30.6906	30.5891	30.373	30.431
13.5335	31.0394	30.6922	30.5912	30.3755	30.4359
13.5418	31.0306	30.6948	30.59	30.3729	30.4367
13.5502	31.0267	30.6911	30.5878	30.3684	30.4382
13.5585	31.0168	30.6915	30.5849	30.3724	30.4374
13.5668	31.0147	30.693	30.5792	30.3753	30.4324
13.5752	31.0125	30.6935	30.5833	30.373	30.4353
13.5835	31.0077	30.6914	30.5773	30.376	30.439
13.5918	31.0077	30.6908	30.5774	30.372	30.4357
13.6002	31.0039	30.6889	30.576	30.3729	30.4367
13.6085	31.0039	30.6899	30.5742	30.3719	30.4373
13.6168	31.0009	30.6867	30.5733	30.3771	30.4343
13.6252	30.9975	30.6875	30.5761	30.3767	30.4332
13.6335	30.9946	30.685	30.5725	30.3771	30.428
13.6418	30.9944	30.6855	30.5715	30.3788	30.4271
13.6502	30.992	30.691	30.5702	30.3807	30.4277
13.6585	30.9922	30.6867	30.5695	30.3793	30.4279
13.6668	30.9871	30.6854	30.5666	30.3814	30.4241
13.6752	30.9899	30.6836	30.5656	30.3811	30.418
13.6835	30.9865	30.681	30.5649	30.3834	30.4186
13.6918	30.9871	30.6794	30.5646	30.3824	30.4193
13.7002	30.9901	30.6792	30.5629	30.3818	30.4188
13.7085	30.9855	30.6776	30.5644	30.3817	30.4124
13.7168	30.9849	30.6698	30.5619	30.3829	30.409
13.7252	30.9796	30.6698	30.5574	30.3821	30.4095
13.7335	30.9776	30.6699	30.555	30.3791	30.4098
13.7418	30.978	30.6686	30.5573	30.3787	30.4059
13.7502	30.9717	30.664	30.5599	30.381	30.4041
13.7585	30.9718	30.6618	30.5564	30.3816	30.4
13.7668	30.9697	30.6613	30.5543	30.3803	30.3989
13.7752	30.9681	30.6578	30.5555	30.3793	30.3957
13.7835	30.9645	30.6573	30.554	30.3791	30.3925
13.7918	30.9631	30.6578	30.5477	30.3799	30.3894
13.8002	30.9593	30.6538	30.5515	30.379	30.3884
13.8085	30.9636	30.6504	30.5492	30.3796	30.3901
13.8168	30.9589	30.6497	30.5527	30.3804	30.3867
13.8252	30.9584	30.6483	30.5461	30.378	30.3846
13.8335	30.9599	30.644	30.5433	30.3798	30.3834
13.8418	30.9592	30.6416	30.5443	30.3791	30.3806
13.8502	30.9572	30.6441	30.5416	30.3787	30.3793
13.8585	30.9611	30.6396	30.5435	30.3782	30.3753
13.8668	30.9582	30.6389	30.5418	30.3806	30.3769
13.8752	30.9546	30.6234	30.5382	30.3755	30.3765
13.8835	30.9492	30.6295	30.5382	30.3709	30.3755
13.8918	30.9546	30.6301	30.5393	30.3729	30.373
13.9002	30.9558	30.6307	30.5386	30.3717	30.3693
13.9085	30.9515	30.629	30.5363	30.3697	30.3715
13.9168	30.9502	30.6272	30.5344	30.3662	30.3692
13.9252	30.9494	30.6259	30.5363	30.3679	30.3691
13.9335	30.9478	30.626	30.5364	30.3658	30.3681
13.9418	30.9431	30.6232	30.5334	30.3589	30.3706
13.9502	30.9383	30.6214	30.5283	30.3583	30.3674
13.9585	30.936	30.6222	30.53	30.3595	30.3696
13.9668	30.9364	30.6225	30.5251	30.3585	30.3679
13.9752	30.9299	30.6219	30.5298	30.3559	30.366
13.9835	30.9257	30.6203	30.5292	30.3485	30.3658
13.9918	30.9266	30.6165	30.5282	30.3481	30.3625
14.0002	30.9202	30.6155	30.5279	30.346	30.3629
14.0085	30.9195	30.6106	30.5243	30.3424	30.3583
14.0168	30.9184	30.6136	30.5316	30.3394	30.3578
14.0252	30.9164	30.6129	30.5327	30.3403	30.3565
14.0335	30.9155	30.6112	30.5332	30.3383	30.3492
14.0418	30.9129	30.6141	30.5381	30.3357	30.3547
14.0502	30.9115	30.6112	30.5385	30.3322	30.3459
14.0585	30.9128	30.611	30.5395	30.3312	30.3424
14.0668	30.9093	30.6086	30.5404	30.3313	30.3376
14.0752	30.9035	30.6024	30.5419	30.3287	30.3371
14.0835	30.9045	30.6083	30.5443	30.3263	30.3359
14.0918	30.9032	30.6048	30.5409	30.3227	30.3352
14.1002	30.8983	30.6071	30.5507	30.3205	30.3323
14.1085	30.8978	30.6062	30.5489	30.3198	30.3268
14.1168	30.8957	30.6041	30.5434	30.3184	30.3258
14.1252	30.8961	30.6033	30.55	30.3122	30.3238
14.1335	30.8954	30.6068	30.5516	30.3142	30.323
14.1418	30.8931	30.6047	30.5556	30.3115	30.3198
14.1502	30.8888	30.6022	30.5498	30.3105	30.3164
14.1585	30.8912	30.6031	30.548	30.3068	30.3168
14.1668	30.8854	30.6029	30.5499	30.3082	30.3133
14.1752	30.8886	30.6051	30.5483	30.3059	30.307
14.1835	30.8823	30.6029	30.55	30.3053	30.308
14.1918	30.8863	30.6013	30.5481	30.3036	30.304
14.2002	30.8835	30.6013	30.551	30.303	30.3089
14.2085	30.8818	30.5987	30.5464	30.301	30.3066
14.2168	30.8768	30.5953	30.5451	30.2993	30.3007
14.2252	30.8809	30.5942	30.5424	30.2972	30.3015
14.2335	30.8809	30.591	30.538	30.2941	30.3011
14.2418	30.8799	30.5944	30.5441	30.2897	30.2941
14.2502	30.8767	30.5943	30.5405	30.2858	30.2946
14.2585	30.8743	30.5907	30.5399	30.2875	30.2915
14.2668	30.8747	30.5878	30.5355	30.2781	30.2923
14.2752	30.8722	30.5867	30.5413	30.2782	30.2909
14.2835	30.8729	30.5896	30.5419	30.2788	30.2869
14.2918	30.8726	30.5901	30.5404	30.2762	30.2847
14.3002	30.8681	30.5893	30.538	30.2745	30.2877
14.3085	30.865	30.5925	30.5389	30.2685	30.2849
14.3168	30.8726	30.59	30.5397	30.2702	30.2793
14.3252	30.8637	30.5894	30.54	30.2686	30.2769
14.3335	30.8655	30.5897	30.5364	30.266	30.2761
14.3418	30.8585	30.5919	30.535	30.2614	30.2737
14.3502	30.8638	30.5941	30.5307	30.2645	30.2734
14.3585	30.8602	30.5941	30.5267	30.2618	30.2657
14.3668	30.8609	30.6002	30.5282	30.2542	30.2672
14.3752	30.859	30.5997	30.5288	30.2528	30.265
14.3835	30.8596	30.604	30.524	30.2477	30.2632
14.3918	30.8579	30.6049	30.5214	30.2486	30.2599
14.4002	30.8577	30.6036	30.5225	30.2477	30.2567
14.4085	30.8557	30.6071	30.5189	30.242	30.2527
14.4168	30.8559	30.608	30.5176	30.2416	30.2492
14.4252	30.8584	30.6113	30.5147	30.2398	30.2516
14.4335	30.8589	30.6116	30.5118	30.2406	30.2483
14.4418	30.8579	30.6107	30.5102	30.237	30.2416
14.4502	30.8579	30.612	30.5069	30.2342	30.2379
14.4585	30.8576	30.6147	30.5042	30.2321	30.2406
14.4668	30.8578	30.6123	30.5035	30.2308	30.2357
14.4752	30.858	30.6087	30.5014	30.2282	30.2368
14.4835	30.8591	30.6061	30.501	30.2261	30.2322
14.4918	30.8626	30.6038	30.5003	30.223	30.2326
14.5002	30.8606	30.6058	30.4935	30.2229	30.2326
14.5085	30.8563	30.607	30.4961	30.2199	30.2353
14.5168	30.8601	30.6074	30.4958	30.2189	30.2323
14.5252	30.8576	30.6068	30.4956	30.2155	30.2338
14.5335	30.8593	30.6032	30.4922	30.2129	30.2288
14.5418	30.8596	30.6044	30.4912	30.2117	30.2258
14.5502	30.8555	30.6044	30.4918	30.2092	30.2251
14.5585	30.8621	30.6075	30.489	30.2062	30.2251
14.5668	30.8575	30.6084	30.4869	30.2042	30.2225
14.5752	30.8604	30.6048	30.4897	30.2035	30.2197
14.5835	30.8534	30.6004	30.4864	30.1985	30.2227
14.5918	30.8521	30.6038	30.4829	30.1976	30.2168
14.6002	30.8546	30.6036	30.4786	30.1924	30.2157
14.6085	30.8549	30.6001	30.4755	30.1876	30.2153
14.6168	30.8573	30.6003	30.4747	30.1889	30.2161
14.6252	30.8615	30.6019	30.473	30.1832	30.2148
14.6335	30.8686	30.6014	30.4656	30.1795	30.2103
14.6418	30.8764	30.5998	30.4687	30.1785	30.2067
14.6502	30.8904	30.5998	30.4605	30.1743	30.2063
14.6585	30.903	30.5962	30.4553	30.1713	30.2025
14.6668	30.9266	30.5973	30.4542	30.1721	30.1986
14.6752	30.9514	30.5957	30.4508	30.1718	30.1953
14.6835	30.9798	30.5931	30.449	30.1658	30.1932
14.6918	31.0114	30.588	30.4452	30.1654	30.1948
14.7002	31.0479	30.589	30.4406	30.163	30.1871
14.7085	31.087	30.5911	30.4397	30.1597	30.1857
14.7168	31.1175	30.5851	30.4383	30.1594	30.1836
14.7252	31.152	30.5874	30.4307	30.1565	30.1781
14.7335	31.1791	30.5847	30.4291	30.1593	30.1722
14.7418	31.2002	30.5833	30.424	30.1608	30.1715
14.7502	31.2186	30.5815	30.4227	30.1573	30.1691
14.7585	31.2306	30.5787	30.4212	30.1533	30.1668
14.7668	31.229	30.5794	30.414	30.1522	30.1658
14.7752	31.2261	30.5797	30.4107	30.1512	30.1623
14.7835	31.2197	30.5764	30.4061	30.1513	30.1622
14.7918	31.2056	30.577	30.4057	30.1484	30.1573
14.8002	31.1901	30.5769	30.4037	30.1471	30.1548
14.8085	31.1704	30.5769	30.3975	30.1456	30.1491
14.8168	31.1529	30.5785	30.3957	30.147	30.1544
14.8252	31.1296	30.5776	30.3944	30.141	30.1483
14.8335	31.1086	30.5725	30.3908	30.1378	30.1467
14.8418	31.0836	30.5739	30.3832	30.1374	30.1458
14.8502	31.0631	30.567	30.3809	30.1382	30.1438
14.8585	31.0432	30.5692	30.3839	30.1356	30.1438
14.8668	31.0236	30.5647	30.3735	30.1314	30.1465
14.8752	31.009	30.563	30.3766	30.1261	30.139
14.8835	30.9946	30.5641	30.3721	30.1247	30.1399
14.8918	30.9784	30.5603	30.3657	30.1251	30.1376
14.9002	30.9647	30.5583	30.3647	30.1221	30.1365
14.9085	30.9525	30.557	30.3658	30.1186	30.1345
14.9168	30.942	30.5536	30.3645	30.1119	30.1304
14.9252	30.9328	30.5495	30.3577	30.1072	30.1339
14.9335	30.9248	30.5468	30.3568	30.1043	30.1297
14.9418	30.9175	30.5443	30.352	30.1068	30.1282
14.9502	30.9133	30.5457	30.3517	30.1041	30.1242
14.9585	30.9043	30.538	30.3464	30.1013	30.1222
14.9668	30.9012	30.5314	30.3455	30.0961	30.1187
14.9752	30.8943	30.5298	30.3451	30.092	30.1212
14.9835	30.8909	30.5312	30.3414	30.0907	30.1172
14.9918	30.8909	30.5253	30.3381	30.0858	30.1149
15.0002	30.8856	30.5212	30.3332	30.0836	30.1084
15.0085	30.8819	30.513	30.3305	30.0819	30.1092
15.0168	30.8823	30.5127	30.3291	30.0815	30.1065
15.0252	30.8786	30.5079	30.3305	30.0817	30.1034
15.0335	30.879	30.5056	30.3256	30.0776	30.1019
15.0418	30.8735	30.5019	30.3201	30.0717	30.0994
15.0502	30.8766	30.4978	30.3168	30.0719	30.0977
15.0585	30.8752	30.4981	30.3144	30.0725	30.0954
15.0668	30.8761	30.4918	30.3148	30.0698	30.0948
15.0752	30.8714	30.4864	30.3127	30.0657	30.0919
15.0835	30.8703	30.4796	30.31	30.0644	30.0849
15.0918	30.8692	30.4794	30.3102	30.0651	30.084
15.1002	30.869	30.4773	30.3063	30.0598	30.0822
15.1085	30.8683	30.4707	30.303	30.0572	30.081
15.1168	30.8685	30.465	30.3011	30.0594	30.0791
15.1252	30.866	30.4645	30.3029	30.0618	30.0772
15.1335	30.8678	30.4594	30.3005	30.0556	30.0729
15.1418	30.8686	30.4601	30.2995	30.0517	30.0723
15.1502	30.8642	30.4542	30.2977	30.0497	30.0689
15.1585	30.8611	30.4483	30.2956	30.044	30.0671
15.1668	30.8625	30.4493	30.2912	30.0448	30.07
15.1752	30.8622	30.4423	30.2919	30.0406	30.0698
15.1835	30.8631	30.4406	30.2893	30.0383	30.0687
15.1918	30.8624	30.4379	30.2881	30.037	30.0663
15.2002	30.8605	30.4356	30.2858	30.0354	30.0664
15.2085	30.8662	30.4322	30.2858	30.0343	30.0598
15.2168	30.8605	30.4282	30.2841	30.0328	30.0591
15.2252	30.8616	30.4262	30.2786	30.0266	30.0605
15.2335	30.8605	30.4241	30.2792	30.0242	30.0573
15.2418	30.8578	30.4231	30.2737	30.0236	30.0552
15.2502	30.8591	30.4105	30.267	30.0229	30.0526
15.2585	30.854	30.4133	30.271	30.0167	30.0538
15.2668	30.8525	30.4098	30.2701	30.0123	30.0495
15.2752	30.8561	30.4053	30.2644	30.0129	30.0462
15.2835	30.8496	30.403	30.2584	30.0086	30.0499
15.2918	30.8432	30.4016	30.2588	30.0071	30.0507
15.3002	30.8428	30.4002	30.2571	30.0034	30.0489
15.3085	30.836	30.3972	30.2556	30.001	30.0462
15.3168	30.8322	30.3943	30.25	29.9973	30.0424
15.3252	30.8288	30.3928	30.2453	29.9952	30.0389
15.3335	30.8188	30.3933	30.2457	29.9954	30.0369
15.3418	30.8202	30.3885	30.2407	29.9903	30.0277
15.3502	30.8181	30.3868	30.2432	29.9891	30.0319
15.3585	30.8098	30.3819	30.2382	29.9838	30.0289
15.3668	30.8028	30.3832	30.2359	29.984	30.0277
15.3752	30.7986	30.3786	30.235	29.9784	30.0244
15.3835	30.7968	30.3775	30.2309	29.9756	30.0207
15.3918	30.7922	30.3736	30.2274	29.973	30.0171
15.4002	30.7901	30.3681	30.2234	29.9714	30.016
15.4085	30.7831	30.3694	30.2216	29.9639	30.0175
15.4168	30.7812	30.3696	30.2213	29.969	30.0103
15.4252	30.774	30.3646	30.2189	29.964	30.0105
15.4335	30.7678	30.3646	30.2142	29.958	30.0072
15.4418	30.768	30.3644	30.2103	29.9594	30.0101
15.4502	30.7638	30.3621	30.2088	29.9595	30.0079
15.4585	30.7605	30.3637	30.2045	29.9551	30.0048
15.4668	30.7532	30.3607	30.2	29.9516	29.9995
15.4752	30.7468	30.3579	30.1964	29.9523	29.9978
15.4835	30.7454	30.3558	30.1957	29.9494	29.9982
15.4918	30.7446	30.358	30.1928	29.9483	29.9947
15.5002	30.7374	30.3555	30.1906	29.946	29.9942
15.5085	30.7334	30.3484	30.1861	29.9475	29.9921
15.5168	30.7311	30.3466	30.1853	29.9452	29.9897
15.5252	30.7261	30.3459	30.1844	29.945	29.9902
15.5335	30.7252	30.347	30.18	29.9406	29.9884
15.5418	30.7176	30.3405	30.1802	29.9366	29.9856
15.5502	30.7154	30.3409	30.1724	29.9343	29.9843
15.5585	30.7121	30.3357	30.1748	29.934	29.982
15.5668	30.708	30.3346	30.1681	29.9326	29.9834
15.5752	30.7087	30.3318	30.1685	29.9289	29.9821
15.5835	30.701	30.3268	30.1668	29.9284	29.9816
15.5918	30.6996	30.3238	30.1627	29.9263	29.981
15.6002	30.6952	30.3254	30.1639	29.9237	29.9764
15.6085	30.6923	30.3214	30.1603	29.9215	29.975
15.6168	30.6902	30.3196	30.1562	29.9216	29.9763
15.6252	30.6896	30.3177	30.1545	29.9174	29.9768
15.6335	30.6866	30.3157	30.15	29.9203	29.9764
15.6418	30.681	30.3097	30.147	29.9143	29.9757
15.6502	30.6798	30.3081	30.1453	29.9128	29.9712
15.6585	30.6788	30.3115	30.1385	29.9113	29.9704
15.6668	30.6783	30.3027	30.1344	29.9072	29.9672
15.6752	30.6707	30.3022	30.1334	29.9078	29.9695
15.6835	30.6695	30.3011	30.1267	29.9086	29.972
15.6918	30.6694	30.2977	30.125	29.9044	29.9685
15.7002	30.6634	30.2919	30.122	29.9032	29.9626
15.7085	30.66	30.2882	30.1181	29.8991	29.9654
15.7168	30.6564	30.2888	30.1121	29.8986	29.9628
15.7252	30.6536	30.2889	30.11	29.902	29.9594
15.7335	30.6473	30.2815	30.1112	29.9015	29.9564
15.7418	30.6498	30.2769	30.109	29.9011	29.9531
15.7502	30.6407	30.2721	30.1008	29.8997	29.9544
15.7585	30.6378	30.2676	30.1019	29.8949	29.953
15.7668	30.6364	30.2656	30.0986	29.8953	29.9493
15.7752	30.6373	30.2652	30.0929	29.8938	29.9511
15.7835	30.6323	30.2585	30.0872	29.8951	29.948
15.7918	30.6298	30.2577	30.0863	29.8915	29.945
15.8002	30.6275	30.2562	30.085	29.8933	29.9454
15.8085	30.626	30.252	30.0839	29.8897	29.9434
15.8168	30.6273	30.2489	30.078	29.8831	29.9423
15.8252	30.6276	30.2451	30.0765	29.884	29.9413
15.8335	30.6258	30.2435	30.0755	29.8838	29.9378
15.8418	30.6241	30.2437	30.0708	29.882	29.9376
15.8502	30.6206	30.2425	30.069	29.8808	29.9358
15.8585	30.6193	30.2367	30.0676	29.879	29.9346
15.8668	30.622	30.2367	30.0639	29.8755	29.9361
15.8752	30.6261	30.2336	30.0624	29.8742	29.9335
15.8835	30.6223	30.2306	30.0649	29.8789	29.9325
15.8918	30.6242	30.2282	30.0574	29.8763	29.9307
15.9002	30.6273	30.2232	30.0611	29.873	29.931
15.9085	30.6318	30.2014	30.0523	29.8754	29.9306
15.9168	30.6351	30.2156	30.0534	29.871	29.931
15.9252	30.638	30.2134	30.0533	29.8684	29.9295
15.9335	30.6348	30.2125	30.0468	29.8646	29.9291
15.9418	30.6398	30.2089	30.0462	29.8649	29.9304
15.9502	30.6432	30.2054	30.0431	29.8645	29.9304
15.9585	30.6437	30.2014	30.0417	29.8603	29.9269
15.9668	30.6461	30.194	30.0382	29.8607	29.9245
15.9752	30.6419	30.1934	30.0372	29.8588	29.9276
15.9835	30.6403	30.1861	30.0392	29.8565	29.9194
15.9918	30.6384	30.1841	30.0374	29.8567	29.921
16.0002	30.6324	30.1803	30.0328	29.8525	29.9217
16.0085	30.6293	30.1785	30.0345	29.8501	29.9212
16.0168	30.6227	30.177	30.0277	29.8498	29.9197
16.0252	30.6137	30.1711	30.0262	29.8506	29.9204
16.0335	30.6102	30.1643	30.0291	29.8491	29.9191
16.0418	30.606	30.1628	30.0255	29.8461	29.9137
16.0502	30.595	30.1591	30.0251	29.8458	29.9127
16.0585	30.595	30.1574	30.0218	29.8468	29.9141
16.0668	30.5905	30.1518	30.0221	29.8442	29.9123
16.0752	30.584	30.1517	30.0211	29.8428	29.917
16.0835	30.5765	30.1504	30.0177	29.8407	29.9101
16.0918	30.5749	30.1496	30.0149	29.8386	29.908
16.1002	30.5661	30.1453	30.0145	29.8392	29.9096
16.1085	30.5649	30.1435	30.0102	29.8383	29.9087
16.1168	30.5567	30.141	30.0096	29.8396	29.9025
16.1252	30.5577	30.1385	30.0132	29.8368	29.9018
16.1335	30.5485	30.1347	30.0126	29.8348	29.9019
16.1418	30.5446	30.1321	30.0084	29.8328	29.9034
16.1502	30.5435	30.1311	30.0053	29.8316	29.9014
16.1585	30.5409	30.1281	30.003	29.829	29.8973
16.1668	30.5379	30.1252	30.0019	29.8315	29.8984
16.1752	30.5293	30.1193	29.9963	29.83	29.9005
16.1835	30.5265	30.1164	29.9975	29.8301	29.8955
16.1918	30.5303	30.1185	30.0008	29.8306	29.8974
16.2002	30.5238	30.1171	29.9968	29.827	29.8925
16.2085	30.5194	30.1111	29.9963	29.9998	29.8939
16.2168	30.5175	30.1116	29.9939	29.8236	29.8938
16.2252	30.5163	30.1111	29.993	29.7837	29.8924
16.2335	30.5113	30.1083	29.9925	29.7721	29.8883
16.2418	30.5103	30.1068	29.9891	29.7697	29.8861
16.2502	30.5014	30.1032	29.9875	29.766	29.8867
16.2585	30.5004	30.1057	29.9853	29.7636	29.8864
16.2668	30.4983	30.0972	29.9852	29.7634	29.8836
16.2752	30.495	30.0969	29.9845	29.7608	29.8841
16.2835	30.4888	30.0962	29.9796	29.7621	29.8833
16.2918	30.488	30.0955	29.9814	29.7574	29.8808
16.3002	30.4882	30.0955	29.9779	29.7585	29.8776
16.3085	30.489	30.092	29.9804	29.7573	29.8759
16.3168	30.4885	30.0909	29.9732	29.7573	29.8759
16.3252	30.4843	30.0882	29.9697	29.7555	29.8757
16.3335	30.4861	30.0886	29.9697	29.7492	29.8745
16.3418	30.4869	30.0861	29.9675	29.7488	29.8758
16.3502	30.4859	30.0843	29.9656	29.7476	29.8725
16.3585	30.4846	30.0781	29.9642	29.7443	29.8761
16.3668	30.4822	30.0799	29.9635	29.7434	29.8701
16.3752	30.4797	30.0757	29.9621	29.7424	29.8669
16.3835	30.479	30.0792	29.9638	29.7404	29.8687
16.3918	30.478	30.0759	29.96	29.7399	29.874
16.4002	30.4768	30.0744	29.9599	29.7389	29.8657
16.4085	30.4742	30.0732	29.9555	29.7382	29.8663
16.4168	30.4708	30.0696	29.9563	29.7377	29.8666
16.4252	30.4642	30.0658	29.9549	29.7341	29.8663
16.4335	30.4621	30.0676	29.9507	29.7312	29.8617
16.4418	30.4566	30.067	29.9452	29.7261	29.8603
16.4502	30.4523	30.0661	29.9472	29.7264	29.8633
16.4585	30.4465	30.0635	29.9492	29.7282	29.8636
16.4668	30.4417	30.061	29.9493	29.7274	29.8627
16.4752	30.4356	30.0607	29.9499	29.7255	29.8574
16.4835	30.4333	30.0614	29.9455	29.727	29.8562
16.4918	30.4268	30.0597	29.943	29.7233	29.8584
16.5002	30.423	30.0573	29.9445	29.7214	29.8571
16.5085	30.4152	30.0595	29.9459	29.7205	29.8575
16.5168	30.4171	30.0525	29.9459	29.7209	29.8573
16.5252	30.4092	30.0512	29.9423	29.7233	29.8599
16.5335	30.4053	30.05	29.9384	29.7192	29.8583
16.5418	30.4051	30.049	29.9394	29.7166	29.859
16.5502	30.4023	30.0483	29.9372	29.7162	29.8607
16.5585	30.3997	30.0448	29.9337	29.7118	29.8649
16.5668	30.3964	30.0429	29.9311	29.712	29.8637
16.5752	30.3884	30.0408	29.932	29.7155	29.8686
16.5835	30.3871	30.0405	29.93	29.7143	29.8691
16.5918	30.3897	30.0395	29.93	29.7095	29.8653
16.6002	30.3846	30.037	29.927	29.7047	29.8658
16.6085	30.3858	30.0362	29.9266	29.7061	29.8692
16.6168	30.379	30.0331	29.9236	29.7068	29.8682
16.6252	30.3778	30.0329	29.9225	29.7097	29.8658
16.6335	30.3742	30.0318	29.9212	29.7068	29.8656
16.6418	30.3681	30.0276	29.9161	29.7084	29.8618
[truncated: 5,203 more rows]

## Sheet: Fig. 2 d-e
OGs			OGs + PiAA7A
m/z	intensity		m/z	intensity
1000	0		1000	6
1000.01	0		1000.01	3
1000.02	0		1000.02	1
1000.02	0		1000.02	1
1000.03	2		1000.03	0
1000.04	0		1000.04	0
1000.04	0		1000.04	2
1000.05	0		1000.05	1
1000.06	0		1000.06	1
1000.07	0		1000.07	3
1000.07	1		1000.07	0
1000.08	0		1000.08	0
1000.09	0		1000.09	3
1000.1	0		1000.1	1
1000.1	1		1000.1	1
1000.11	3		1000.11	0
1000.12	5		1000.12	1
1000.12	6		1000.12	1
1000.13	3		1000.13	6
1000.14	4		1000.14	1
1000.15	1		1000.15	3
1000.15	1		1000.15	3
1000.16	0		1000.16	0
1000.17	0		1000.17	0
1000.17	1		1000.17	0
1000.18	0		1000.18	1
1000.19	6		1000.19	1
1000.2	2		1000.2	5
1000.2	0		1000.2	0
1000.21	0		1000.21	1
1000.22	4		1000.22	0
1000.23	0		1000.23	0
1000.23	1		1000.23	0
1000.24	1		1000.24	3
1000.25	1		1000.25	2
1000.25	3		1000.25	5
1000.26	6		1000.26	0
1000.27	3		1000.27	1
1000.27	3		1000.27	5
1000.28	1		1000.28	1
1000.29	0		1000.29	1
1000.3	0		1000.3	0
1000.3	1		1000.3	0
1000.31	3		1000.31	0
1000.32	4		1000.32	0
1000.33	2		1000.33	1
1000.33	2		1000.33	0
1000.34	6		1000.34	0
1000.35	1		1000.35	0
1000.35	2		1000.35	0
1000.36	3		1000.36	0
1000.37	0		1000.37	0
1000.38	0		1000.38	0
1000.38	1		1000.38	0
1000.39	4		1000.39	2
1000.4	0		1000.4	1
1000.4	3		1000.4	0
1000.41	3		1000.41	0
1000.42	3		1000.42	1
1000.43	1		1000.43	0
1000.43	0		1000.43	3
1000.44	2		1000.44	6
1000.45	0		1000.45	0
1000.45	1		1000.45	0
1000.46	1		1000.46	0
1000.47	1		1000.47	2
1000.48	2		1000.48	7
1000.48	0		1000.48	5
1000.49	0		1000.49	1
1000.5	2		1000.5	0
1000.5	1		1000.5	0
1000.51	1		1000.51	0
1000.52	0		1000.52	0
1000.53	2		1000.53	0
1000.53	1		1000.53	2
1000.54	0		1000.54	2
1000.55	3		1000.55	2
1000.55	2		1000.55	0
1000.56	1		1000.56	0
1000.57	4		1000.57	0
1000.58	0		1000.58	0
1000.58	1		1000.58	0
1000.59	10		1000.59	2
1000.6	9		1000.6	0
1000.61	8		1000.61	1
1000.61	4		1000.61	2
1000.62	3		1000.62	2
1000.63	2		1000.63	0
1000.63	5		1000.63	4
1000.64	2		1000.64	0
1000.65	1		1000.65	2
1000.65	1		1000.65	1
1000.66	7		1000.66	1
1000.67	1		1000.67	1
1000.68	0		1000.68	0
1000.68	1		1000.68	1
1000.69	2		1000.69	1
1000.7	4		1000.7	1
1000.71	2		1000.71	0
1000.71	1		1000.71	0
1000.72	0		1000.72	2
1000.73	3		1000.73	2
1000.73	1		1000.73	8
1000.74	1		1000.74	5
1000.75	0		1000.75	8
1000.76	3		1000.76	2
1000.76	2		1000.76	0
1000.77	2		1000.77	0
1000.78	8		1000.78	2
1000.78	7		1000.78	3
1000.79	0		1000.79	6
1000.8	2		1000.8	0
1000.81	0		1000.81	2
1000.81	0		1000.81	1
1000.82	5		1000.82	0
1000.83	1		1000.83	1
1000.83	3		1000.83	0
1000.84	3		1000.84	0
1000.85	2		1000.85	1
1000.86	3		1000.86	0
1000.86	1		1000.86	1
1000.87	1		1000.87	1
1000.88	3		1000.88	3
1000.88	5		1000.88	0
1000.89	1		1000.89	3
1000.9	0		1000.9	4
1000.91	0		1000.91	5
1000.91	2		1000.91	0
1000.92	1		1000.92	0
1000.93	4		1000.93	0
1000.93	0		1000.93	0
1000.94	3		1000.94	1
1000.95	2		1000.95	3
1000.96	2		1000.96	0
1000.96	0		1000.96	0
1000.97	2		1000.97	3
1000.98	4		1000.98	0
1000.99	0		1000.99	1
1000.99	0		1000.99	0
1001	2		1001	2
1001.01	2		1001.01	5
1001.01	2		1001.01	5
1001.02	0		1001.02	1
1001.03	4		1001.03	1
1001.03	9		1001.03	0
1001.04	3		1001.04	0
1001.05	6		1001.05	0
1001.06	0		1001.06	2
1001.06	4		1001.06	0
1001.07	3		1001.07	4
1001.08	8		1001.08	0
1001.09	3		1001.09	0
1001.09	1		1001.09	3
1001.1	4		1001.1	5
1001.11	0		1001.11	2
1001.11	3		1001.11	1
1001.12	1		1001.12	4
1001.13	1		1001.13	2
1001.14	1		1001.14	3
1001.14	11		1001.14	2
1001.15	11		1001.15	0
1001.16	4		1001.16	1
1001.16	5		1001.16	0
1001.17	1		1001.17	0
1001.18	7		1001.18	2
1001.19	6		1001.19	0
1001.19	7		1001.19	2
1001.2	4		1001.2	3
1001.21	0		1001.21	0
1001.22	1		1001.22	4
1001.22	2		1001.22	2
1001.23	0		1001.23	1
1001.24	0		1001.24	0
1001.24	0		1001.24	2
1001.25	3		1001.25	0
1001.26	3		1001.26	1
1001.26	0		1001.26	1
1001.27	7		1001.27	0
1001.28	1		1001.28	4
1001.29	2		1001.29	1
1001.29	2		1001.29	4
1001.3	0		1001.3	2
1001.31	0		1001.31	2
1001.32	0		1001.32	0
1001.32	1		1001.32	0
1001.33	2		1001.33	0
1001.34	1		1001.34	2
1001.34	1		1001.34	2
1001.35	0		1001.35	2
1001.36	6		1001.36	0
1001.37	2		1001.37	1
1001.37	2		1001.37	0
1001.38	2		1001.38	7
1001.39	8		1001.39	1
1001.39	3		1001.39	2
1001.4	4		1001.4	0
1001.41	4		1001.41	7
1001.42	2		1001.42	2
1001.42	0		1001.42	3
1001.43	2		1001.43	2
1001.44	1		1001.44	1
1001.44	0		1001.44	3
1001.45	2		1001.45	0
1001.46	3		1001.46	0
1001.47	0		1001.47	0
1001.47	3		1001.47	0
1001.48	2		1001.48	1
1001.49	2		1001.49	2
1001.5	1		1001.5	3
1001.5	1		1001.5	0
1001.51	1		1001.51	0
1001.52	4		1001.52	1
1001.52	7		1001.52	0
1001.53	1		1001.53	4
1001.54	3		1001.54	0
1001.54	2		1001.54	4
1001.55	1		1001.55	1
1001.56	2		1001.56	2
1001.57	1		1001.57	1
1001.57	3		1001.57	5
1001.58	0		1001.58	11
1001.59	1		1001.59	10
1001.6	3		1001.6	2
1001.6	0		1001.6	0
1001.61	7		1001.61	0
1001.62	7		1001.62	0
1001.62	4		1001.62	1
1001.63	6		1001.63	0
1001.64	8		1001.64	0
1001.64	3		1001.64	0
1001.65	0		1001.65	2
1001.66	0		1001.66	6
1001.67	2		1001.67	1
1001.67	3		1001.67	6
1001.68	2		1001.68	0
1001.69	1		1001.69	0
1001.7	0		1001.7	2
1001.7	0		1001.7	1
1001.71	4		1001.71	2
1001.72	2		1001.72	0
1001.72	2		1001.72	0
1001.73	5		1001.73	0
1001.74	12		1001.74	0
1001.75	4		1001.75	0
1001.75	1		1001.75	0
1001.76	0		1001.76	0
1001.77	4		1001.77	0
1001.77	6		1001.77	1
1001.78	6		1001.78	2
1001.79	5		1001.79	2
1001.8	3		1001.8	0
1001.8	2		1001.8	0
1001.81	3		1001.81	0
1001.82	3		1001.82	0
1001.83	2		1001.83	0
1001.83	1		1001.83	0
1001.84	0		1001.84	1
1001.85	0		1001.85	0
1001.85	1		1001.85	0
1001.86	0		1001.86	0
1001.87	5		1001.87	0
1001.88	5		1001.88	0
1001.88	1		1001.88	0
1001.89	3		1001.89	1
1001.9	8		1001.9	3
1001.9	10		1001.9	1
1001.91	9		1001.91	1
1001.92	1		1001.92	1
1001.92	3		1001.92	1
1001.93	7		1001.93	3
1001.94	0		1001.94	2
1001.95	1		1001.95	0
1001.95	0		1001.95	3
1001.96	4		1001.96	2
1001.97	0		1001.97	0
1001.98	2		1001.98	0
1001.98	3		1001.98	4
1001.99	6		1001.99	1
1002	4		1002	0
1002	2		1002	0
1002.01	4		1002.01	5
1002.02	0		1002.02	2
1002.03	0		1002.03	0
1002.03	2		1002.03	1
1002.04	1		1002.04	3
1002.05	0		1002.05	3
1002.05	5		1002.05	5
1002.06	5		1002.06	0
1002.07	3		1002.07	1
1002.08	1		1002.08	0
1002.08	8		1002.08	0
1002.09	2		1002.09	2
1002.1	1		1002.1	3
1002.11	2		1002.11	0
1002.11	1		1002.11	0
1002.12	0		1002.12	0
1002.13	0		1002.13	0
1002.13	1		1002.13	1
1002.14	3		1002.14	1
1002.15	2		1002.15	2
1002.15	0		1002.15	4
1002.16	1		1002.16	1
1002.17	2		1002.17	0
1002.18	1		1002.18	1
1002.18	6		1002.18	1
1002.19	1		1002.19	4
1002.2	4		1002.2	0
1002.21	5		1002.21	0
1002.21	3		1002.21	4
1002.22	1		1002.22	6
1002.23	3		1002.23	10
1002.23	0		1002.23	11
1002.24	0		1002.24	0
1002.25	1		1002.25	0
1002.25	3		1002.25	1
1002.26	3		1002.26	1
1002.27	1		1002.27	0
1002.28	5		1002.28	3
1002.28	5		1002.28	4
1002.29	2		1002.29	2
1002.3	3		1002.3	0
1002.31	3		1002.31	1
1002.31	6		1002.31	3
1002.32	2		1002.32	7
1002.33	2		1002.33	0
1002.33	3		1002.33	1
1002.34	4		1002.34	1
1002.35	4		1002.35	0
1002.36	6		1002.36	1
1002.36	1		1002.36	2
1002.37	2		1002.37	0
1002.38	1		1002.38	1
1002.38	1		1002.38	2
1002.39	3		1002.39	0
1002.4	5		1002.4	0
1002.41	0		1002.41	6
1002.41	0		1002.41	5
1002.42	0		1002.42	0
1002.43	0		1002.43	1
1002.43	2		1002.43	5
1002.44	3		1002.44	0
1002.45	1		1002.45	1
1002.46	1		1002.46	0
1002.46	0		1002.46	2
1002.47	0		1002.47	0
1002.48	0		1002.48	1
1002.49	0		1002.49	2
1002.49	1		1002.49	1
1002.5	1		1002.5	0
1002.51	2		1002.51	5
1002.51	0		1002.51	0
1002.52	1		1002.52	0
1002.53	6		1002.53	0
1002.54	3		1002.54	2
1002.54	4		1002.54	0
1002.55	5		1002.55	0
1002.56	5		1002.56	1
1002.56	0		1002.56	0
1002.57	0		1002.57	0
1002.58	0		1002.58	0
1002.59	0		1002.59	0
1002.59	0		1002.59	1
1002.6	1		1002.6	2
1002.61	0		1002.61	1
1002.61	3		1002.61	0
1002.62	2		1002.62	0
1002.63	4		1002.63	2
1002.64	3		1002.64	0
1002.64	3		1002.64	0
1002.65	3		1002.65	1
1002.66	8		1002.66	3
1002.66	6		1002.66	0
1002.67	10		1002.67	1
1002.68	0		1002.68	0
1002.69	3		1002.69	0
1002.69	3		1002.69	1
1002.7	0		1002.7	0
1002.71	3		1002.71	2
1002.72	2		1002.72	2
1002.72	1		1002.72	0
1002.73	1		1002.73	0
1002.74	2		1002.74	0
1002.74	4		1002.74	0
1002.75	3		1002.75	1
1002.76	4		1002.76	1
1002.76	0		1002.76	1
1002.77	1		1002.77	0
1002.78	1		1002.78	1
1002.79	6		1002.79	1
1002.79	3		1002.79	0
1002.8	0		1002.8	1
1002.81	0		1002.81	2
1002.82	6		1002.82	0
1002.82	10		1002.82	3
1002.83	12		1002.83	0
1002.84	15		1002.84	2
1002.84	0		1002.84	0
1002.85	1		1002.85	0
1002.86	1		1002.86	7
1002.87	0		1002.87	1
1002.87	2		1002.87	0
1002.88	1		1002.88	3
1002.89	1		1002.89	4
1002.89	2		1002.89	1
1002.9	4		1002.9	6
1002.91	4		1002.91	7
1002.92	1		1002.92	2
1002.92	0		1002.92	0
1002.93	1		1002.93	0
1002.94	2		1002.94	1
1002.95	1		1002.95	2
1002.95	4		1002.95	4
1002.96	6		1002.96	0
1002.97	2		1002.97	3
1002.97	3		1002.97	0
1002.98	0		1002.98	0
1002.99	1		1002.99	6
1003	0		1003	2
1003	1		1003	0
1003.01	0		1003.01	2
1003.02	1		1003.02	4
1003.02	0		1003.02	1
1003.03	2		1003.03	0
1003.04	3		1003.04	2
1003.04	0		1003.04	0
1003.05	3		1003.05	0
1003.06	0		1003.06	0
1003.07	2		1003.07	1
1003.07	6		1003.07	0
1003.08	0		1003.08	2
1003.09	1		1003.09	1
1003.1	2		1003.1	0
1003.1	2		1003.1	1
1003.11	0		1003.11	2
1003.12	4		1003.12	1
1003.12	2		1003.12	2
1003.13	0		1003.13	8
1003.14	0		1003.14	1
1003.15	0		1003.15	0
1003.15	2		1003.15	1
1003.16	0		1003.16	0
1003.17	0		1003.17	1
1003.17	0		1003.17	2
1003.18	1		1003.18	2
1003.19	0		1003.19	0
1003.2	7		1003.2	0
1003.2	4		1003.2	1
1003.21	0		1003.21	1
1003.22	3		1003.22	3
1003.23	2		1003.23	1
1003.23	3		1003.23	1
1003.24	0		1003.24	5
1003.25	1		1003.25	12
1003.25	0		1003.25	8
1003.26	1		1003.26	6
1003.27	0		1003.27	1
1003.27	1		1003.27	0
1003.28	5		1003.28	0
1003.29	6		1003.29	1
1003.3	2		1003.3	0
1003.3	2		1003.3	3
1003.31	2		1003.31	4
1003.32	1		1003.32	0
1003.33	2		1003.33	1
1003.33	0		1003.33	6
1003.34	0		1003.34	1
1003.35	0		1003.35	0
1003.35	2		1003.35	0
1003.36	2		1003.36	0
1003.37	0		1003.37	3
1003.38	4		1003.38	2
1003.38	3		1003.38	1
1003.39	2		1003.39	0
1003.4	1		1003.4	2
1003.4	1		1003.4	4
1003.41	2		1003.41	0
1003.42	0		1003.42	1
1003.43	1		1003.43	0
1003.43	1		1003.43	0
1003.44	0		1003.44	3
1003.45	0		1003.45	0
1003.46	0		1003.46	1
1003.46	0		1003.46	3
1003.47	0		1003.47	5
1003.48	0		1003.48	2
1003.48	2		1003.48	0
1003.49	0		1003.49	0
1003.5	0		1003.5	0
1003.5	2		1003.5	1
1003.51	0		1003.51	0
1003.52	0		1003.52	1
1003.53	1		1003.53	1
1003.53	1		1003.53	2
1003.54	3		1003.54	2
1003.55	1		1003.55	0
1003.55	0		1003.55	1
1003.56	1		1003.56	0
1003.57	1		1003.57	0
1003.58	0		1003.58	5
1003.58	0		1003.58	2
1003.59	0		1003.59	4
1003.6	3		1003.6	0
1003.61	3		1003.61	3
1003.61	3		1003.61	3
1003.62	2		1003.62	1
1003.63	0		1003.63	0
1003.63	4		1003.63	1
1003.64	5		1003.64	2
1003.65	2		1003.65	1
1003.66	0		1003.66	0
1003.66	4		1003.66	5
1003.67	4		1003.67	0
1003.68	0		1003.68	1
1003.68	0		1003.68	2
1003.69	5		1003.69	1
1003.7	5		1003.7	1
1003.71	0		1003.71	0
1003.71	0		1003.71	0
1003.72	0		1003.72	0
1003.73	0		1003.73	0
1003.74	3		1003.74	0
1003.74	5		1003.74	0
1003.75	5		1003.75	0
1003.76	5		1003.76	0
1003.76	6		1003.76	1
1003.77	0		1003.77	1
1003.78	4		1003.78	0
1003.78	1		1003.78	1
1003.79	2		1003.79	0
1003.8	0		1003.8	0
1003.81	3		1003.81	0
1003.81	2		1003.81	0
1003.82	1		1003.82	0
1003.83	1		1003.83	1
1003.84	1		1003.84	1
1003.84	0		1003.84	0
1003.85	0		1003.85	0
1003.86	0		1003.86	2
1003.86	0		1003.86	7
1003.87	1		1003.87	2
1003.88	0		1003.88	1
1003.89	3		1003.89	0
1003.89	1		1003.89	0
1003.9	1		1003.9	0
1003.91	1		1003.91	2
1003.91	3		1003.91	0
1003.92	0		1003.92	4
1003.93	1		1003.93	1
1003.94	0		1003.94	1
1003.94	1		1003.94	0
1003.95	3		1003.95	0
1003.96	6		1003.96	1
1003.97	1		1003.97	0
1003.97	2		1003.97	0
1003.98	3		1003.98	0
1003.99	0		1003.99	0
1003.99	0		1003.99	2
1004	0		1004	0
1004.01	1		1004.01	0
1004.01	0		1004.01	0
1004.02	7		1004.02	0
1004.03	9		1004.03	0
1004.04	9		1004.04	0
1004.04	2		1004.04	0
1004.05	3		1004.05	0
1004.06	0		1004.06	0
1004.07	1		1004.07	0
1004.07	0		1004.07	0
1004.08	2		1004.08	1
1004.09	0		1004.09	0
1004.09	0		1004.09	0
1004.1	1		1004.1	0
1004.11	1		1004.11	0
1004.12	1		1004.12	1
1004.12	2		1004.12	0
1004.13	0		1004.13	1
1004.14	1		1004.14	1
1004.14	0		1004.14	0
1004.15	0		1004.15	0
1004.16	2		1004.16	1
1004.17	1		1004.17	2
1004.17	2		1004.17	1
1004.18	0		1004.18	0
1004.19	2		1004.19	0
1004.2	0		1004.2	0
1004.2	1		1004.2	1
1004.21	4		1004.21	1
1004.22	3		1004.22	0
1004.22	6		1004.22	1
1004.23	1		1004.23	4
1004.24	4		1004.24	1
1004.25	2		1004.25	2
1004.25	1		1004.25	1
1004.26	0		1004.26	0
1004.27	0		1004.27	4
1004.27	1		1004.27	0
1004.28	0		1004.28	0
1004.29	2		1004.29	0
1004.3	2		1004.3	0
1004.3	0		1004.3	1
1004.31	0		1004.31	1
1004.32	1		1004.32	0
1004.32	2		1004.32	3
1004.33	0		1004.33	0
1004.34	3		1004.34	0
1004.35	2		1004.35	0
1004.35	2		1004.35	0
1004.36	0		1004.36	0
1004.37	3		1004.37	0
1004.38	0		1004.38	0
1004.38	0		1004.38	1
1004.39	0		1004.39	2
1004.4	0		1004.4	0
1004.4	0		1004.4	0
1004.41	2		1004.41	0
1004.42	0		1004.42	0
1004.42	0		1004.42	1
1004.43	0		1004.43	1
1004.44	0		1004.44	0
1004.45	0		1004.45	1
1004.45	1		1004.45	0
1004.46	5		1004.46	0
1004.47	1		1004.47	0
1004.48	1		1004.48	0
1004.48	2		1004.48	0
1004.49	0		1004.49	1
1004.5	1		1004.5	0
1004.5	0		1004.5	0
1004.51	1		1004.51	0
1004.52	0		1004.52	1
1004.53	1		1004.53	4
1004.53	3		1004.53	3
1004.54	2		1004.54	0
1004.55	0		1004.55	1
1004.55	0		1004.55	6
1004.56	0		1004.56	6
1004.57	5		1004.57	0
1004.58	6		1004.58	2
1004.58	1		1004.58	0
1004.59	1		1004.59	5
1004.6	1		1004.6	3
1004.61	0		1004.61	1
1004.61	1		1004.61	0
1004.62	5		1004.62	0
1004.63	0		1004.63	0
1004.63	2		1004.63	0
1004.64	0		1004.64	0
1004.65	3		1004.65	0
1004.65	3		1004.65	0
1004.66	7		1004.66	0
1004.67	8		1004.67	1
1004.68	1		1004.68	0
1004.68	0		1004.68	0
1004.69	0		1004.69	0
1004.7	1		1004.7	1
1004.71	5		1004.71	0
1004.71	3		1004.71	0
1004.72	7		1004.72	0
1004.73	1		1004.73	5
1004.73	1		1004.73	1
1004.74	0		1004.74	0
1004.75	0		1004.75	1
1004.76	0		1004.76	1
1004.76	1		1004.76	2
1004.77	5		1004.77	1
1004.78	0		1004.78	0
1004.78	1		1004.78	3
1004.79	1		1004.79	2
1004.8	1		1004.8	0
1004.81	6		1004.81	2
1004.81	0		1004.81	0
1004.82	0		1004.82	0
1004.83	0		1004.83	0
1004.84	1		1004.84	1
1004.84	0		1004.84	0
1004.85	1		1004.85	0
1004.86	0		1004.86	1
1004.86	0		1004.86	1
1004.87	0		1004.87	0
1004.88	0		1004.88	1
1004.88	0		1004.88	0
1004.89	6		1004.89	0
1004.9	0		1004.9	0
1004.91	2		1004.91	0
1004.91	2		1004.91	0
1004.92	1		1004.92	1
1004.93	2		1004.93	0
1004.93	1		1004.93	0
1004.94	2		1004.94	1
1004.95	0		1004.95	0
1004.96	1		1004.96	0
1004.96	1		1004.96	1
1004.97	1		1004.97	0
1004.98	3		1004.98	2
1004.99	4		1004.99	7
1004.99	2		1004.99	0
1005	5		1005	0
1005.01	8		1005.01	3
1005.01	1		1005.01	3
1005.02	1		1005.02	0
1005.03	1		1005.03	0
1005.04	1		1005.04	0
1005.04	3		1005.04	1
1005.05	2		1005.05	0
1005.06	0		1005.06	2
1005.07	0		1005.07	1
1005.07	0		1005.07	2
1005.08	0		1005.08	2
1005.09	1		1005.09	2
1005.09	0		1005.09	2
1005.1	1		1005.1	3
1005.11	2		1005.11	0
1005.12	0		1005.12	0
1005.12	1		1005.12	0
1005.13	2		1005.13	0
1005.14	0		1005.14	1
1005.14	0		1005.14	1
1005.15	0		1005.15	0
1005.16	0		1005.16	2
1005.16	0		1005.16	0
1005.17	0		1005.17	2
1005.18	1		1005.18	1
1005.19	1		1005.19	0
1005.19	0		1005.19	1
1005.2	2		1005.2	3
1005.21	0		1005.21	1
1005.22	0		1005.22	2
1005.22	2		1005.22	0
1005.23	0		1005.23	0
1005.24	2		1005.24	1
1005.24	1		1005.24	0
1005.25	0		1005.25	1
1005.26	0		1005.26	0
1005.27	1		1005.27	2
1005.27	0		1005.27	0
1005.28	0		1005.28	1
1005.29	3		1005.29	1
1005.29	3		1005.29	0
1005.3	3		1005.3	2
1005.31	2		1005.31	3
1005.32	2		1005.32	0
1005.32	1		1005.32	0
1005.33	1		1005.33	0
1005.34	1		1005.34	0
1005.35	3		1005.35	0
1005.35	1		1005.35	0
1005.36	4		1005.36	0
1005.37	0		1005.37	0
1005.37	0		1005.37	2
1005.38	0		1005.38	0
1005.39	0		1005.39	0
1005.39	0		1005.39	1
1005.4	1		1005.4	1
1005.41	0		1005.41	1
1005.42	0		1005.42	2
1005.42	1		1005.42	0
1005.43	0		1005.43	0
1005.44	1		1005.44	1
1005.45	3		1005.45	1
1005.45	0		1005.45	2
1005.46	2		1005.46	0
1005.47	4		1005.47	1
1005.48	3		1005.48	0
1005.48	2		1005.48	0
1005.49	1		1005.49	1
1005.5	2		1005.5	0
1005.5	4		1005.5	2
1005.51	6		1005.51	1
1005.52	2		1005.52	1
1005.52	1		1005.52	0
1005.53	0		1005.53	1
1005.54	1		1005.54	3
1005.55	0		1005.55	0
1005.55	0		1005.55	2
1005.56	11		1005.56	4
1005.57	1		1005.57	1
1005.58	2		1005.58	0
1005.58	0		1005.58	1
1005.59	1		1005.59	1
1005.6	2		1005.6	1
1005.6	2		1005.6	2
1005.61	0		1005.61	3
1005.62	2		1005.62	4
1005.63	0		1005.63	0
1005.63	0		1005.63	4
1005.64	1		1005.64	3
1005.65	3		1005.65	5
1005.65	2		1005.65	1
1005.66	2		1005.66	2
1005.67	0		1005.67	0
1005.68	2		1005.68	0
1005.68	4		1005.68	0
1005.69	1		1005.69	0
1005.7	0		1005.7	0
1005.71	0		1005.71	3
1005.71	2		1005.71	3
1005.72	0		1005.72	0
1005.73	0		1005.73	0
1005.73	0		1005.73	0
1005.74	2		1005.74	0
1005.75	0		1005.75	0
1005.75	2		1005.75	0
1005.76	1		1005.76	0
1005.77	0		1005.77	0
1005.78	0		1005.78	0
1005.78	3		1005.78	0
1005.79	0		1005.79	0
1005.8	0		1005.8	0
1005.8	2		1005.8	2
1005.81	0		1005.81	2
1005.82	0		1005.82	2
1005.83	1		1005.83	0
1005.83	1		1005.83	0
1005.84	4		1005.84	4
1005.85	2		1005.85	2
1005.86	0		1005.86	0
1005.86	4		1005.86	2
1005.87	3		1005.87	0
1005.88	2		1005.88	5
1005.88	2		1005.88	1
1005.89	0		1005.89	3
1005.9	0		1005.9	2
1005.91	0		1005.91	3
1005.91	3		1005.91	2
1005.92	0		1005.92	4
1005.93	0		1005.93	0
1005.93	1		1005.93	5
1005.94	2		1005.94	2
1005.95	5		1005.95	4
1005.96	0		1005.96	1
1005.96	2		1005.96	2
1005.97	0		1005.97	0
1005.98	2		1005.98	3
1005.99	0		1005.99	1
1005.99	0		1005.99	3
1006	0		1006	3
1006.01	3		1006.01	0
1006.01	0		1006.01	0
1006.02	0		1006.02	1
1006.03	2		1006.03	0
1006.03	0		1006.03	0
1006.04	0		1006.04	3
1006.05	2		1006.05	2
1006.06	6		1006.06	3
1006.06	0		1006.06	0
1006.07	0		1006.07	1
1006.08	0		1006.08	5
1006.09	0		1006.09	0
1006.09	1		1006.09	0
1006.1	1		1006.1	3
1006.11	0		1006.11	3
1006.12	0		1006.12	1
1006.12	1		1006.12	3
1006.13	1		1006.13	0
1006.14	0		1006.14	1
1006.14	2		1006.14	0
1006.15	1		1006.15	0
1006.16	1		1006.16	0
1006.16	0		1006.16	1
1006.17	0		1006.17	0
1006.18	3		1006.18	3
1006.19	1		1006.19	3
1006.19	1		1006.19	0
1006.2	1		1006.2	0
1006.21	0		1006.21	0
1006.22	0		1006.22	1
1006.22	2		1006.22	0
1006.23	2		1006.23	0
1006.24	1		1006.24	0
1006.24	1		1006.24	1
1006.25	0		1006.25	1
1006.26	7		1006.26	3
1006.27	4		1006.27	0
1006.27	3		1006.27	0
1006.28	0		1006.28	0
1006.29	2		1006.29	1
1006.29	1		1006.29	1
1006.3	2		1006.3	0
1006.31	4		1006.31	4
1006.32	1		1006.32	1
1006.32	1		1006.32	1
1006.33	1		1006.33	2
1006.34	1		1006.34	5
1006.35	1		1006.35	2
1006.35	5		1006.35	0
1006.36	0		1006.36	0
1006.37	3		1006.37	2
1006.37	0		1006.37	2
1006.38	2		1006.38	3
1006.39	1		1006.39	0
1006.39	0		1006.39	2
1006.4	6		1006.4	1
1006.41	0		1006.41	4
1006.42	1		1006.42	2
1006.42	2		1006.42	1
1006.43	0		1006.43	2
1006.44	1		1006.44	0
1006.45	1		1006.45	0
1006.45	2		1006.45	1
1006.46	1		1006.46	0
1006.47	0		1006.47	0
1006.47	4		1006.47	0
1006.48	0		1006.48	1
1006.49	3		1006.49	0
1006.5	9		1006.5	0
1006.5	2		1006.5	0
1006.51	1		1006.51	0
1006.52	0		1006.52	0
1006.52	0		1006.52	1
1006.53	0		1006.53	0
1006.54	1		1006.54	1
1006.55	0		1006.55	1
1006.55	0		1006.55	1
1006.56	1		1006.56	0
1006.57	2		1006.57	0
1006.58	2		1006.58	0
1006.58	3		1006.58	0
1006.59	2		1006.59	0
1006.6	3		1006.6	1
1006.6	0		1006.6	0
1006.61	3		1006.61	2
1006.62	0		1006.62	1
1006.62	1		1006.62	1
1006.63	1		1006.63	7
1006.64	3		1006.64	5
1006.65	1		1006.65	2
1006.65	1		1006.65	1
1006.66	2		1006.66	1
1006.67	2		1006.67	1
1006.68	3		1006.68	0
1006.68	1		1006.68	0
1006.69	2		1006.69	1
1006.7	0		1006.7	1
1006.71	0		1006.71	0
1006.71	0		1006.71	0
1006.72	2		1006.72	0
1006.73	0		1006.73	3
1006.73	0		1006.73	1
1006.74	0		1006.74	0
1006.75	0		1006.75	5
1006.75	0		1006.75	1
1006.76	0		1006.76	0
1006.77	0		1006.77	0
1006.78	0		1006.78	4
1006.78	1		1006.78	0
1006.79	1		1006.79	3
1006.8	0		1006.8	4
1006.8	2		1006.8	0
1006.81	2		1006.81	0
1006.82	2		1006.82	0
1006.83	0		1006.83	0
1006.83	0		1006.83	0
1006.84	2		1006.84	1
1006.85	0		1006.85	0
1006.86	0		1006.86	0
1006.86	0		1006.86	0
1006.87	0		1006.87	0
1006.88	0		1006.88	2
1006.88	2		1006.88	0
1006.89	2		1006.89	0
1006.9	0		1006.9	0
1006.91	0		1006.91	0
1006.91	1		1006.91	0
1006.92	0		1006.92	0
1006.93	3		1006.93	0
1006.93	2		1006.93	0
1006.94	0		1006.94	2
1006.95	0		1006.95	2
1006.96	3		1006.96	2
1006.96	0		1006.96	1
1006.97	2		1006.97	0
1006.98	7		1006.98	0
1006.99	0		1006.99	1
1006.99	0		1006.99	1
1007	0		1007	1
1007.01	0		1007.01	1
1007.01	2		1007.01	3
1007.02	1		1007.02	0
1007.03	0		1007.03	0
1007.04	0		1007.04	0
1007.04	1		1007.04	3
1007.05	1		1007.05	2
1007.06	3		1007.06	0
1007.06	3		1007.06	0
1007.07	0		1007.07	0
1007.08	0		1007.08	1
1007.09	1		1007.09	0
1007.09	2		1007.09	9
1007.1	0		1007.1	10
1007.11	2		1007.11	5
1007.12	1		1007.12	3
1007.12	2		1007.12	0
1007.13	1		1007.13	2
1007.14	0		1007.14	3
1007.14	1		1007.14	1
1007.15	0		1007.15	1
1007.16	0		1007.16	2
1007.16	0		1007.16	4
1007.17	1		1007.17	0
1007.18	0		1007.18	1
1007.19	2		1007.19	0
1007.19	0		1007.19	0
1007.2	2		1007.2	3
1007.21	1		1007.21	3
1007.22	3		1007.22	2
1007.22	2		1007.22	2
1007.23	3		1007.23	1
1007.24	0		1007.24	0
1007.24	0		1007.24	1
1007.25	0		1007.25	4
1007.26	1		1007.26	2
1007.27	0		1007.27	0
1007.27	2		1007.27	3
1007.28	0		1007.28	0
1007.29	1		1007.29	2
1007.29	0		1007.29	0
1007.3	0		1007.3	3
1007.31	2		1007.31	0
1007.32	3		1007.32	0
1007.32	7		1007.32	1
1007.33	4		1007.33	2
1007.34	2		1007.34	0
1007.35	0		1007.35	1
1007.35	0		1007.35	0
1007.36	1		1007.36	1
1007.37	0		1007.37	1
1007.37	0		1007.37	0
1007.38	1		1007.38	0
1007.39	1		1007.39	2
1007.39	1		1007.39	0
1007.4	0		1007.4	1
1007.41	1		1007.41	0
1007.42	0		1007.42	0
1007.42	3		1007.42	1
1007.43	2		1007.43	1
1007.44	1		1007.44	1
1007.45	3		1007.45	3
1007.45	0		1007.45	1
1007.46	0		1007.46	0
1007.47	0		1007.47	1
1007.48	0		1007.48	3
1007.48	6		1007.48	0
1007.49	4		1007.49	4
1007.5	0		1007.5	0
1007.5	2		1007.5	0
1007.51	0		1007.51	0
1007.52	0		1007.52	0
1007.52	1		1007.52	2
1007.53	2		1007.53	1
1007.54	2		1007.54	1
1007.55	3		1007.55	2
1007.55	1		1007.55	1
1007.56	1		1007.56	1
1007.57	0		1007.57	1
1007.58	1		1007.58	2
1007.58	0		1007.58	0
1007.59	0		1007.59	0
1007.6	0		1007.6	0
1007.6	0		1007.6	2
1007.61	0		1007.61	0
1007.62	1		1007.62	0
1007.63	3		1007.63	0
1007.63	2		1007.63	0
1007.64	0		1007.64	0
1007.65	2		1007.65	0
1007.65	0		1007.65	1
1007.66	2		1007.66	0
1007.67	0		1007.67	1
1007.68	0		1007.68	2
1007.68	0		1007.68	0
1007.69	0		1007.69	0
1007.7	0		1007.7	0
1007.71	0		1007.71	0
1007.71	0		1007.71	2
1007.72	2		1007.72	4
1007.73	0		1007.73	0
1007.73	0		1007.73	0
1007.74	0		1007.74	0
1007.75	4		1007.75	0
1007.75	3		1007.75	0
1007.76	3		1007.76	1
1007.77	9		1007.77	3
1007.78	11		1007.78	1
1007.78	4		1007.78	0
1007.79	2		1007.79	2
1007.8	0		1007.8	0
1007.81	1		1007.81	7
1007.81	0		1007.81	9
1007.82	0		1007.82	6
1007.83	0		1007.83	0
1007.84	1		1007.84	0
1007.84	1		1007.84	0
1007.85	0		1007.85	0
1007.86	2		1007.86	1
1007.86	0		1007.86	0
1007.87	0		1007.87	0
1007.88	0		1007.88	0
1007.88	0		1007.88	2
1007.89	1		1007.89	0
1007.9	3		1007.9	0
1007.91	4		1007.91	0
1007.91	5		1007.91	0
1007.92	0		1007.92	1
1007.93	0		1007.93	0
1007.93	2		1007.93	0
1007.94	0		1007.94	0
1007.95	0		1007.95	1
1007.96	1		1007.96	0
1007.96	3		1007.96	1
1007.97	8		1007.97	0
1007.98	0		1007.98	0
1007.99	0		1007.99	0
1007.99	0		1007.99	0
1008	0		1008	0
1008.01	0		1008.01	8
1008.01	0		1008.01	9
1008.02	0		1008.02	7
1008.03	3		1008.03	0
1008.04	4		1008.04	0
1008.04	3		1008.04	2
1008.05	0		1008.05	0
1008.06	1		1008.06	0
1008.07	3		1008.07	1
1008.07	0		1008.07	0
1008.08	0		1008.08	2
1008.09	0		1008.09	1
1008.09	2		1008.09	0
1008.1	2		1008.1	1
1008.11	0		1008.11	0
1008.12	3		1008.12	1
1008.12	0		1008.12	1
1008.13	0		1008.13	5
1008.14	2		1008.14	4
1008.14	2		1008.14	0
1008.15	1		1008.15	1
1008.16	0		1008.16	2
1008.17	0		1008.17	2
1008.17	2		1008.17	0
1008.18	0		1008.18	1
1008.19	0		1008.19	0
1008.2	0		1008.2	0
1008.2	4		1008.2	0
1008.21	1		1008.21	0
1008.22	3		1008.22	0
1008.22	0		1008.22	1
1008.23	3		1008.23	0
1008.24	0		1008.24	0
1008.25	1		1008.25	0
1008.25	1		1008.25	2
1008.26	1		1008.26	0
1008.27	0		1008.27	3
1008.27	3		1008.27	0
1008.28	0		1008.28	1
1008.29	0		1008.29	0
1008.29	1		1008.29	0
1008.3	0		1008.3	0
1008.31	0		1008.31	0
1008.32	0		1008.32	0
1008.32	0		1008.32	0
1008.33	0		1008.33	1
1008.34	1		1008.34	0
1008.35	3		1008.35	1
1008.35	0		1008.35	4
1008.36	0		1008.36	1
1008.37	4		1008.37	0
1008.38	0		1008.38	0
1008.38	1		1008.38	0
1008.39	0		1008.39	1
1008.4	3		1008.4	0
1008.4	1		1008.4	1
1008.41	4		1008.41	0
1008.42	0		1008.42	3
1008.42	2		1008.42	2
1008.43	1		1008.43	0
1008.44	0		1008.44	1
1008.45	1		1008.45	0
1008.45	4		1008.45	2
1008.46	3		1008.46	2
1008.47	1		1008.47	4
1008.48	1		1008.48	0
1008.48	0		1008.48	1
1008.49	3		1008.49	0
1008.5	0		1008.5	0
1008.5	1		1008.5	0
1008.51	2		1008.51	0
1008.52	1		1008.52	0
1008.53	2		1008.53	0
1008.53	0		1008.53	1
1008.54	0		1008.54	0
1008.55	0		1008.55	3
1008.55	0		1008.55	1
1008.56	4		1008.56	0
1008.57	0		1008.57	1
1008.58	0		1008.58	1
1008.58	0		1008.58	0
1008.59	1		1008.59	1
1008.6	0		1008.6	0
1008.61	0		1008.61	0
1008.61	0		1008.61	0
1008.62	1		1008.62	2
1008.63	2		1008.63	6
1008.63	2		1008.63	0
1008.64	0		1008.64	1
1008.65	0		1008.65	0
1008.65	0		1008.65	2
1008.66	2		1008.66	2
1008.67	1		1008.67	0
1008.68	1		1008.68	0
1008.68	0		1008.68	0
1008.69	4		1008.69	0
1008.7	0		1008.7	2
1008.71	1		1008.71	1
1008.71	1		1008.71	1
1008.72	2		1008.72	0
1008.73	1		1008.73	0
1008.74	0		1008.74	0
1008.74	0		1008.74	0
1008.75	1		1008.75	0
1008.76	0		1008.76	2
1008.76	0		1008.76	1
1008.77	0		1008.77	1
1008.78	0		1008.78	2
1008.78	1		1008.78	3
1008.79	0		1008.79	0
1008.8	0		1008.8	0
1008.81	0		1008.81	0
1008.81	0		1008.81	0
1008.82	1		1008.82	0
1008.83	1		1008.83	1
1008.84	0		1008.84	4
1008.84	0		1008.84	0
1008.85	1		1008.85	0
1008.86	0		1008.86	0
1008.86	1		1008.86	0
1008.87	0		1008.87	4
1008.88	1		1008.88	0
1008.89	3		1008.89	0
1008.89	1		1008.89	1
1008.9	1		1008.9	1
1008.91	1		1008.91	2
1008.91	0		1008.91	6
1008.92	0		1008.92	0
1008.93	0		1008.93	0
1008.94	3		1008.94	0
1008.94	0		1008.94	0
1008.95	0		1008.95	0
1008.96	0		1008.96	0
1008.97	0		1008.97	0
1008.97	0		1008.97	0
1008.98	0		1008.98	0
1008.99	0		1008.99	3
1008.99	1		1008.99	0
1009	0		1009	3
1009.01	1		1009.01	3
1009.02	0		1009.02	0
1009.02	0		1009.02	0
1009.03	0		1009.03	0
1009.04	1		1009.04	0
1009.04	1		1009.04	0
1009.05	1		1009.05	0
1009.06	2		1009.06	3
1009.07	1		1009.07	5
1009.07	0		1009.07	1
1009.08	0		1009.08	2
1009.09	1		1009.09	2
1009.1	1		1009.1	4
1009.1	1		1009.1	1
1009.11	1		1009.11	5
1009.12	2		1009.12	0
1009.12	3		1009.12	1
1009.13	3		1009.13	2
1009.14	0		1009.14	1
1009.14	2		1009.14	7
1009.15	0		1009.15	8
1009.16	1		1009.16	3
1009.17	3		1009.17	4
1009.17	0		1009.17	1
1009.18	0		1009.18	1
1009.19	2		1009.19	2
1009.2	1		1009.2	2
1009.2	0		1009.2	5
1009.21	1		1009.21	6
1009.22	1		1009.22	4
1009.23	0		1009.23	0
1009.23	0		1009.23	0
1009.24	0		1009.24	0
1009.25	2		1009.25	1
1009.25	0		1009.25	4
1009.26	2		1009.26	4
1009.27	2		1009.27	0
1009.27	1		1009.27	2
1009.28	0		1009.28	4
1009.29	0		1009.29	2
1009.3	4		1009.3	2
1009.3	0		1009.3	0
1009.31	0		1009.31	1
1009.32	2		1009.32	0
1009.33	2		1009.33	0
1009.33	4		1009.33	0
1009.34	2		1009.34	1
1009.35	0		1009.35	0
1009.35	1		1009.35	1
1009.36	3		1009.36	3
1009.37	1		1009.37	1
1009.38	0		1009.38	1
1009.38	0		1009.38	0
1009.39	0		1009.39	2
1009.4	1		1009.4	0
1009.4	0		1009.4	1
1009.41	2		1009.41	2
1009.42	2		1009.42	1
1009.43	0		1009.43	3
1009.43	4		1009.43	3
1009.44	0		1009.44	0
1009.45	0		1009.45	0
1009.46	0		1009.46	0
1009.46	0		1009.46	0
1009.47	3		1009.47	1
1009.48	0		1009.48	1
1009.48	1		1009.48	1
1009.49	0		1009.49	4
1009.5	0		1009.5	1
1009.51	0		1009.51	0
1009.51	0		1009.51	2
1009.52	0		1009.52	2
1009.53	0		1009.53	0
1009.53	0		1009.53	0
1009.54	0		1009.54	2
1009.55	0		1009.55	0
1009.56	1		1009.56	1
1009.56	0		1009.56	1
1009.57	0		1009.57	4
1009.58	3		1009.58	8
1009.59	0		1009.59	0
1009.59	0		1009.59	4
1009.6	0		1009.6	0
1009.61	6		1009.61	0
1009.61	3		1009.61	0
1009.62	0		1009.62	1
1009.63	0		1009.63	0
1009.63	0		1009.63	0
1009.64	1		1009.64	6
1009.65	0		1009.65	0
1009.66	3		1009.66	0
1009.66	0		1009.66	0
1009.67	0		1009.67	1
1009.68	0		1009.68	2
1009.69	0		1009.69	0
1009.69	0		1009.69	0
1009.7	0		1009.7	1
1009.71	0		1009.71	4
1009.72	0		1009.72	5
1009.72	0		1009.72	0
1009.73	0		1009.73	1
1009.74	0		1009.74	0
1009.74	0		1009.74	0
1009.75	0		1009.75	0
1009.76	0		1009.76	0
1009.76	0		1009.76	1
1009.77	1		1009.77	2
1009.78	0		1009.78	1
1009.79	2		1009.79	0
1009.79	0		1009.79	0
1009.8	1		1009.8	1
1009.81	1		1009.81	4
1009.82	1		1009.82	3
1009.82	0		1009.82	0
1009.83	0		1009.83	0
1009.84	0		1009.84	1
1009.84	0		1009.84	1
1009.85	1		1009.85	0
1009.86	0		1009.86	0
1009.87	0		1009.87	0
1009.87	0		1009.87	0
1009.88	1		1009.88	1
1009.89	4		1009.89	0
1009.89	0		1009.89	4
1009.9	0		1009.9	3
1009.91	2		1009.91	0
1009.92	1		1009.92	0
1009.92	0		1009.92	1
1009.93	2		1009.93	1
1009.94	2		1009.94	4
1009.95	0		1009.95	0
1009.95	2		1009.95	1
1009.96	1		1009.96	0
1009.97	1		1009.97	3
1009.97	3		1009.97	4
1009.98	1		1009.98	1
1009.99	0		1009.99	2
1010	1		1010	3
1010	0		1010	0
1010.01	0		1010.01	0
1010.02	2		1010.02	2
1010.02	1		1010.02	2
1010.03	4		1010.03	2
1010.04	2		1010.04	0
1010.05	5		1010.05	0
1010.05	2		1010.05	0
1010.06	1		1010.06	1
1010.07	2		1010.07	0
1010.08	1		1010.08	1
1010.08	2		1010.08	6
1010.09	1		1010.09	0
1010.1	3		1010.1	2
1010.1	3		1010.1	3
1010.11	3		1010.11	5
1010.12	2		1010.12	1
1010.12	3		1010.12	1
1010.13	0		1010.13	1
1010.14	0		1010.14	0
1010.15	1		1010.15	1
1010.15	0		1010.15	0
1010.16	2		1010.16	1
1010.17	4		1010.17	1
1010.18	2		1010.18	1
1010.18	1		1010.18	5
1010.19	3		1010.19	1
1010.2	1		1010.2	1
1010.21	2		1010.21	1
1010.21	0		1010.21	0
1010.22	2		1010.22	0
1010.23	0		1010.23	0
1010.23	2		1010.23	0
1010.24	2		1010.24	1
1010.25	0		1010.25	0
1010.25	0		1010.25	0
1010.26	0		1010.26	2
1010.27	0		1010.27	1
1010.28	0		1010.28	0
1010.28	0		1010.28	0
1010.29	0		1010.29	1
1010.3	0		1010.3	0
1010.31	0		1010.31	0
1010.31	4		1010.31	0
1010.32	1		1010.32	0
1010.33	0		1010.33	0
1010.33	1		1010.33	0
1010.34	0		1010.34	1
1010.35	5		1010.35	0
1010.36	5		1010.36	3
1010.36	11		1010.36	0
1010.37	3		1010.37	2
1010.38	1		1010.38	3
1010.38	0		1010.38	0
1010.39	4		1010.39	1
1010.4	3		1010.4	0
1010.41	0		1010.41	0
1010.41	0		1010.41	0
1010.42	0		1010.42	0
1010.43	0		1010.43	6
1010.43	2		1010.43	1
1010.44	2		1010.44	1
1010.45	0		1010.45	0
1010.46	2		1010.46	0
1010.46	0		1010.46	0
1010.47	0		1010.47	10
1010.48	2		1010.48	4
1010.49	9		1010.49	0
1010.49	3		1010.49	1
1010.5	0		1010.5	0
1010.51	0		1010.51	0
1010.51	0		1010.51	0
1010.52	1		1010.52	1
1010.53	1		1010.53	1
1010.54	2		1010.54	5
1010.54	4		1010.54	3
1010.55	0		1010.55	2
1010.56	0		1010.56	1
1010.57	1		1010.57	0
1010.57	0		1010.57	0
1010.58	1		1010.58	1
1010.59	2		1010.59	0
1010.59	1		1010.59	0
1010.6	1		1010.6	1
1010.61	2		1010.61	0
1010.62	1		1010.62	1
1010.62	0		1010.62	0
1010.63	2		1010.63	2
1010.64	5		1010.64	1
1010.64	0		1010.64	1
1010.65	0		1010.65	0
1010.66	0		1010.66	1
1010.67	3		1010.67	4
1010.67	2		1010.67	2
1010.68	0		1010.68	0
1010.69	0		1010.69	6
1010.7	0		1010.7	1
1010.7	4		1010.7	0
1010.71	0		1010.71	2
1010.72	1		1010.72	0
1010.72	1		1010.72	0
1010.73	0		1010.73	0
1010.74	0		1010.74	0
1010.75	2		1010.75	0
1010.75	1		1010.75	1
1010.76	1		1010.76	0
1010.77	3		1010.77	0
1010.77	0		1010.77	0
1010.78	2		1010.78	0
1010.79	0		1010.79	0
1010.8	0		1010.8	0
1010.8	0		1010.8	0
1010.81	0		1010.81	1
1010.82	0		1010.82	1
1010.83	0		1010.83	2
1010.83	1		1010.83	0
1010.84	0		1010.84	0
1010.85	1		1010.85	0
1010.85	0		1010.85	0
1010.86	0		1010.86	0
1010.87	1		1010.87	3
1010.88	0		1010.88	3
1010.88	6		1010.88	1
1010.89	1		1010.89	3
1010.9	2		1010.9	3
1010.9	1		1010.9	0
1010.91	2		1010.91	1
1010.92	1		1010.92	1
1010.93	0		1010.93	1
1010.93	0		1010.93	0
1010.94	1		1010.94	0
1010.95	0		1010.95	1
1010.95	0		1010.95	0
1010.96	1		1010.96	13
1010.97	0		1010.97	5
1010.98	0		1010.98	2
1010.98	1		1010.98	0
1010.99	2		1010.99	0
1011	0		1011	0
1011	2		1011	1
1011.01	0		1011.01	0
1011.02	1		1011.02	3
1011.03	0		1011.03	8
1011.03	3		1011.03	8
1011.04	3		1011.04	0
1011.05	1		1011.05	2
1011.05	2		1011.05	1
1011.06	1		1011.06	1
1011.07	0		1011.07	0
1011.08	0		1011.08	0
1011.08	1		1011.08	5
1011.09	0		1011.09	2
1011.1	1		1011.1	1
1011.11	1		1011.11	2
1011.11	2		1011.11	3
1011.12	3		1011.12	0
1011.13	2		1011.13	1
1011.13	5		1011.13	0
1011.14	6		1011.14	0
1011.15	5		1011.15	0
1011.16	3		1011.16	1
1011.16	4		1011.16	3
1011.17	7		1011.17	5
1011.18	10		1011.18	0
1011.18	12		1011.18	2
1011.19	8		1011.19	1
1011.2	4		1011.2	0
1011.21	0		1011.21	0
1011.21	2		1011.21	1
1011.22	3		1011.22	0
1011.23	4		1011.23	0
1011.24	3		1011.24	0
1011.24	2		1011.24	3
1011.25	0		1011.25	0
1011.26	0		1011.26	0
1011.26	0		1011.26	2
1011.27	0		1011.27	0
1011.28	0		1011.28	3
1011.29	0		1011.29	1
1011.29	2		1011.29	0
1011.3	7		1011.3	1
1011.31	9		1011.31	7
1011.32	9		1011.32	0
1011.32	0		1011.32	5
1011.33	2		1011.33	0
1011.34	0		1011.34	2
1011.34	3		1011.34	1
1011.35	5		1011.35	0
1011.36	1		1011.36	3
1011.37	1		1011.37	1
1011.37	0		1011.37	0
1011.38	1		1011.38	1
1011.39	1		1011.39	2
1011.39	2		1011.39	6
1011.4	1		1011.4	9
1011.41	0		1011.41	0
1011.42	1		1011.42	4
1011.42	1		1011.42	5
1011.43	0		1011.43	6
1011.44	0		1011.44	3
1011.45	1		1011.45	2
1011.45	4		1011.45	0
1011.46	1		1011.46	1
1011.47	4		1011.47	5
1011.47	0		1011.47	6
1011.48	0		1011.48	7
1011.49	0		1011.49	0
1011.5	2		1011.5	2
1011.5	2		1011.5	4
1011.51	3		1011.51	2
1011.52	0		1011.52	2
1011.52	0		1011.52	5
1011.53	1		1011.53	1
1011.54	1		1011.54	3
1011.55	0		1011.55	0
1011.55	0		1011.55	1
1011.56	2		1011.56	1
1011.57	0		1011.57	0
1011.58	5		1011.58	1
1011.58	2		1011.58	3
1011.59	3		1011.59	6
1011.6	0		1011.6	1
1011.6	0		1011.6	0
1011.61	0		1011.61	3
1011.62	0		1011.62	0
1011.62	1		1011.62	7
1011.63	0		1011.63	3
1011.64	3		1011.64	6
1011.65	2		1011.65	0
1011.65	0		1011.65	1
1011.66	0		1011.66	1
1011.67	1		1011.67	2
1011.68	3		1011.68	1
1011.68	0		1011.68	2
1011.69	2		1011.69	0
1011.7	0		1011.7	8
1011.7	5		1011.7	2
1011.71	0		1011.71	4
1011.72	0		1011.72	0
1011.73	0		1011.73	1
1011.73	1		1011.73	0
1011.74	0		1011.74	1
1011.75	2		1011.75	0
1011.75	0		1011.75	0
1011.76	0		1011.76	3
1011.77	0		1011.77	3
1011.78	0		1011.78	1
1011.78	4		1011.78	1
1011.79	3		1011.79	0
1011.8	1		1011.8	0
1011.8	1		1011.8	3
1011.81	4		1011.81	0
1011.82	2		1011.82	1
1011.83	2		1011.83	4
1011.83	1		1011.83	2
1011.84	1		1011.84	0
1011.85	1		1011.85	1
1011.86	0		1011.86	2
1011.86	0		1011.86	1
1011.87	3		1011.87	2
1011.88	0		1011.88	0
1011.88	0		1011.88	2
1011.89	0		1011.89	2
1011.9	0		1011.9	0
1011.91	0		1011.91	1
1011.91	0		1011.91	0
1011.92	0		1011.92	1
1011.93	0		1011.93	0
1011.93	0		1011.93	1
1011.94	0		1011.94	7
1011.95	0		1011.95	7
1011.96	1		1011.96	4
1011.96	1		1011.96	0
1011.97	1		1011.97	0
1011.98	0		1011.98	0
1011.99	6		1011.99	2
1011.99	4		1011.99	0
1012	1		1012	0
1012.01	3		1012.01	3
1012.01	0		1012.01	0
1012.02	0		1012.02	0
1012.03	0		1012.03	1
1012.04	3		1012.04	0
1012.04	7		1012.04	2
1012.05	4		1012.05	8
1012.06	1		1012.06	1
1012.07	1		1012.07	3
1012.07	3		1012.07	3
1012.08	0		1012.08	3
1012.09	1		1012.09	0
1012.09	6		1012.09	1
1012.1	1		1012.1	1
1012.11	1		1012.11	0
1012.12	0		1012.12	4
1012.12	5		1012.12	1
1012.13	3		1012.13	0
1012.14	1		1012.14	2
1012.14	4		1012.14	1
1012.15	2		1012.15	0
1012.16	4		1012.16	0
1012.17	8		1012.17	0
1012.17	1		1012.17	1
1012.18	0		1012.18	2
1012.19	1		1012.19	0
1012.2	6		1012.2	0
1012.2	5		1012.2	0
1012.21	6		1012.21	3
1012.22	4		1012.22	2
1012.22	5		1012.22	6
1012.23	3		1012.23	7
1012.24	3		1012.24	2
1012.25	1		1012.25	1
1012.25	1		1012.25	1
1012.26	0		1012.26	0
1012.27	1		1012.27	0
1012.27	2		1012.27	1
1012.28	1		1012.28	0
1012.29	0		1012.29	2
1012.3	1		1012.3	1
1012.3	0		1012.3	0
1012.31	0		1012.31	3
1012.32	0		1012.32	6
1012.33	3		1012.33	1
1012.33	2		1012.33	0
1012.34	1		1012.34	1
1012.35	1		1012.35	0
1012.35	0		1012.35	2
1012.36	1		1012.36	0
1012.37	0		1012.37	0
1012.38	2		1012.38	8
1012.38	1		1012.38	1
1012.39	1		1012.39	4
1012.4	2		1012.4	1
1012.4	4		1012.4	3
1012.41	0		1012.41	3
1012.42	3		1012.42	2
1012.43	2		1012.43	0
1012.43	1		1012.43	0
1012.44	0		1012.44	0
1012.45	3		1012.45	0
1012.46	3		1012.46	2
1012.46	2		1012.46	0
1012.47	4		1012.47	0
1012.48	5		1012.48	1
1012.48	2		1012.48	1
1012.49	3		1012.49	3
1012.5	0		1012.5	1
1012.5	6		1012.5	1
1012.51	0		1012.51	1
1012.52	4		1012.52	0
1012.53	0		1012.53	0
1012.53	0		1012.53	3
1012.54	1		1012.54	1
1012.55	1		1012.55	0
1012.56	4		1012.56	0
1012.56	1		1012.56	1
1012.57	0		1012.57	5
1012.58	2		1012.58	5
1012.59	0		1012.59	4
1012.59	1		1012.59	0
1012.6	0		1012.6	0
1012.61	2		1012.61	2
1012.61	2		1012.61	2
1012.62	1		1012.62	0
1012.63	0		1012.63	4
1012.63	1		1012.63	2
1012.64	1		1012.64	0
1012.65	1		1012.65	0
1012.66	6		1012.66	0
1012.66	3		1012.66	1
1012.67	4		1012.67	0
1012.68	7		1012.68	0
1012.69	4		1012.69	1
1012.69	1		1012.69	3
1012.7	2		1012.7	0
1012.71	2		1012.71	0
1012.72	1		1012.72	1
1012.72	1		1012.72	1
1012.73	0		1012.73	0
1012.74	2		1012.74	0
1012.74	2		1012.74	1
1012.75	1		1012.75	3
1012.76	1		1012.76	0
1012.76	2		1012.76	0
1012.77	0		1012.77	0
1012.78	0		1012.78	1
1012.79	0		1012.79	0
1012.79	11		1012.79	0
1012.8	8		1012.8	0
1012.81	12		1012.81	5
1012.82	8		1012.82	5
1012.82	2		1012.82	0
1012.83	7		1012.83	0
1012.84	2		1012.84	2
1012.84	1		1012.84	0
1012.85	0		1012.85	0
1012.86	0		1012.86	0
1012.87	1		1012.87	0
1012.87	1		1012.87	0
1012.88	1		1012.88	0
1012.89	2		1012.89	1
1012.89	0		1012.89	0
1012.9	0		1012.9	0
1012.91	4		1012.91	2
1012.92	0		1012.92	0
1012.92	1		1012.92	2
1012.93	0		1012.93	0
1012.94	8		1012.94	1
1012.95	1		1012.95	0
1012.95	1		1012.95	0
1012.96	0		1012.96	0
1012.97	0		1012.97	0
1012.97	1		1012.97	1
1012.98	1		1012.98	0
1012.99	1		1012.99	0
1013	0		1013	1
1013	0		1013	0
1013.01	1		1013.01	0
1013.02	2		1013.02	0
1013.02	2		1013.02	3
1013.03	4		1013.03	6
1013.04	0		1013.04	9
1013.05	1		1013.05	0
1013.05	3		1013.05	0
1013.06	4		1013.06	0
1013.07	0		1013.07	0
1013.08	0		1013.08	0
1013.08	0		1013.08	6
1013.09	0		1013.09	6
1013.1	2		1013.1	2
1013.1	1		1013.1	1
1013.11	2		1013.11	3
1013.12	2		1013.12	4
1013.13	0		1013.13	3
1013.13	3		1013.13	3
1013.14	5		1013.14	0
1013.15	6		1013.15	0
1013.15	4		1013.15	2
1013.16	3		1013.16	3
1013.17	2		1013.17	5
1013.18	3		1013.18	3
1013.18	1		1013.18	3
1013.19	3		1013.19	2
1013.2	0		1013.2	5
1013.21	4		1013.21	1
1013.21	15		1013.21	2
1013.22	7		1013.22	0
1013.23	2		1013.23	0
1013.23	0		1013.23	0
1013.24	2		1013.24	4
1013.25	1		1013.25	4
1013.26	3		1013.26	3
1013.26	7		1013.26	5
1013.27	9		1013.27	0
1013.28	0		1013.28	2
1013.28	1		1013.28	0
1013.29	6		1013.29	0
1013.3	1		1013.3	4
1013.31	8		1013.31	2
1013.31	8		1013.31	4
1013.32	3		1013.32	0
1013.33	6		1013.33	0
1013.34	3		1013.34	1
1013.34	2		1013.34	1
1013.35	2		1013.35	1
1013.36	1		1013.36	7
1013.36	2		1013.36	10
1013.37	10		1013.37	9
1013.38	0		1013.38	2
1013.39	1		1013.39	0
1013.39	0		1013.39	2
1013.4	0		1013.4	0
1013.41	1		1013.41	0
1013.41	1		1013.41	0
1013.42	2		1013.42	0
1013.43	0		1013.43	0
1013.44	1		1013.44	0
1013.44	1		1013.44	0
1013.45	5		1013.45	0
1013.46	3		1013.46	1
1013.47	7		1013.47	0
1013.47	5		1013.47	1
1013.48	6		1013.48	1
1013.49	5		1013.49	0
1013.49	0		1013.49	0
1013.5	4		1013.5	3
1013.51	0		1013.51	3
1013.52	0		1013.52	2
1013.52	0		1013.52	1
1013.53	7		1013.53	0
1013.54	2		1013.54	0
1013.54	0		1013.54	0
1013.55	5		1013.55	0
1013.56	9		1013.56	0
1013.57	14		1013.57	0
1013.57	5		1013.57	0
1013.58	0		1013.58	0
1013.59	0		1013.59	0
1013.6	3		1013.6	0
1013.6	0		1013.6	0
1013.61	2		1013.61	1
1013.62	3		1013.62	0
1013.62	7		1013.62	3
1013.63	2		1013.63	0
1013.64	0		1013.64	0
1013.65	0		1013.65	0
1013.65	1		1013.65	1
1013.66	0		1013.66	0
1013.67	3		1013.67	5
1013.67	2		1013.67	0
1013.68	0		1013.68	0
1013.69	4		1013.69	0
1013.7	2		1013.7	1
1013.7	0		1013.7	0
1013.71	1		1013.71	0
1013.72	1		1013.72	4
1013.73	2		1013.73	0
1013.73	1		1013.73	1
1013.74	6		1013.74	4
1013.75	6		1013.75	1
1013.75	0		1013.75	1
1013.76	1		1013.76	0
1013.77	3		1013.77	0
1013.78	1		1013.78	0
1013.78	2		1013.78	0
1013.79	1		1013.79	0
1013.8	0		1013.8	0
1013.8	0		1013.8	0
1013.81	0		1013.81	0
1013.82	2		1013.82	0
1013.83	4		1013.83	0
1013.83	0		1013.83	2
1013.84	1		1013.84	1
1013.85	0		1013.85	1
1013.86	0		1013.86	0
1013.86	1		1013.86	1
1013.87	4		1013.87	0
1013.88	8		1013.88	0
1013.88	2		1013.88	0
1013.89	2		1013.89	3
1013.9	2		1013.9	0
1013.91	2		1013.91	0
1013.91	2		1013.91	1
1013.92	4		1013.92	2
1013.93	1		1013.93	0
1013.93	1		1013.93	1
1013.94	6		1013.94	3
1013.95	3		1013.95	2
1013.96	0		1013.96	1
1013.96	1		1013.96	2
1013.97	3		1013.97	4
1013.98	1		1013.98	6
1013.99	2		1013.99	4
1013.99	1		1013.99	4
1014	5		1014	0
1014.01	3		1014.01	0
1014.01	3		1014.01	0
1014.02	0		1014.02	1
1014.03	0		1014.03	0
1014.04	3		1014.04	1
1014.04	7		1014.04	3
1014.05	3		1014.05	1
1014.06	0		1014.06	0
1014.07	3		1014.07	2
1014.07	3		1014.07	2
1014.08	3		1014.08	4
1014.09	1		1014.09	2
1014.09	0		1014.09	0
1014.1	4		1014.1	0
1014.11	5		1014.11	1
1014.12	2		1014.12	1
1014.12	1		1014.12	3
1014.13	1		1014.13	0
1014.14	1		1014.14	2
1014.14	3		1014.14	0
1014.15	5		1014.15	0
1014.16	1		1014.16	0
1014.17	1		1014.17	0
1014.17	0		1014.17	2
1014.18	5		1014.18	1
1014.19	1		1014.19	3
1014.2	5		1014.2	0
1014.2	0		1014.2	0
1014.21	4		1014.21	2
1014.22	1		1014.22	0
1014.22	0		1014.22	0
1014.23	5		1014.23	0
1014.24	1		1014.24	0
1014.25	4		1014.25	1
1014.25	0		1014.25	0
1014.26	5		1014.26	2
1014.27	1		1014.27	3
1014.27	0		1014.27	1
1014.28	1		1014.28	0
1014.29	3		1014.29	4
1014.3	1		1014.3	2
1014.3	0		1014.3	1
1014.31	0		1014.31	3
1014.32	0		1014.32	3
1014.33	0		1014.33	4
1014.33	0		1014.33	0
1014.34	0		1014.34	1
1014.35	0		1014.35	0
1014.35	1		1014.35	0
1014.36	0		1014.36	0
1014.37	2		1014.37	0
1014.38	1		1014.38	0
[truncated: 113,454 more rows]

## Sheet: Fig. 3 a
	Time (seconds)	1	2	3	4	5	6	7	8	9	10	11	12	13	14	15	16	17	18	19	20	21	22	23	24	25
		Relative Light Units (RLUs)
OG	Rep 1	29	20	23	24	39	98	166	145	121	102	99	90	84	71	68	61	58	55	51	46	44	42	40	36	31
	Rep 2	19	23	24	26	20	111	192	150	122	116	102	98	91	87	65	43	37	46	39	37	33	23	29	25	26
	Rep 3	9	14	11	28	32	38	88	107	88	78	66	57	42	39	44	30	36	49	49	51	50	42	43	34	45
	Rep 4	33	37	39	44	39	38	141	251	229	254	239	240	207	173	105	88	98	80	77	71	57	47	39	31	28
	Rep 5	36	47	50	57	68	112	155	252	242	192	181	154	112	129	89	93	78	62	57	38	45	38	31	44	40
	Rep 6	41	44	49	68	85	99	183	171	189	197	162	129	113	120	108	99	89	71	69	72	64	57	58	49	48
	Rep 7	22	27	21	23	48	103	193	157	158	136	124	104	57	46	23	18	15	11	14	16	9	12	13	12	11
	Rep 8	15	23	24	26	20	111	123	193	222	222	227	197	132	99	65	43	37	46	39	37	34	23	29	25	26
	Rep 9	11	9	10	8	21	101	125	107	78	49	46	36	30	25	25	14	17	15	17	13	14	13	19	17	16
	Rep 10	21	23	25	26	31	81	200	119	94	85	74	45	34	34	20	24	19	17	17	13	14	15	9	14	14
	Rep 11	15	14	19	21	43	96	145	214	207	177	125	91	67	43	36	37	38	34	36	36	30	43	39	28	35
	Rep 12	11	9	10	8	21	109	125	107	78	49	46	36	30	25	25	14	17	15	17	13	14	13	19	17	16
	Average	21.8333	24.1667	25.4167	29.9167	38.9167	91.4167	153	164.417	152.333	138.083	124.25	106.417	83.25	74.25	56.0833	47	44.9167	41.75	40.1667	36.9167	34	30.6667	30.6667	27.6667	28
	Stdev	10.6415	12.7053	13.8134	17.977	20.3088	26.3937	34.7772	53.1541	62.9796	69.0618	65.8292	64.3421	52.4094	47.7838	32.1232	31.139	29.2403	23.4371	21.2809	20.9521	18.4588	15.8363	14.0928	11.7422	12.3288
		Relative Light Units (RLUs)
OGox	Rep 1	38	22	28	27	21	25	22	19	16	11	11	3	3	7	9	8	5	7	10	3	10	4	7	5	3
	Rep 2	24	48	83	88	74	56	66	43	30	23	19	23	8	13	3	7	5	5	8	5	6	5	5	6	4
	Rep 3	42	49	62	48	55	44	33	23	22	25	21	14	18	12	12	10	14	10	10	8	9	11	14	6	10
	Rep 4	26	47	32	27	32	34	26	14	20	14	16	14	20	27	29	32	32	33	26	23	32	28	28	21	30
	Rep 5	12	33	26	22	18	17	22	22	22	30	36	49	49	51	50	42	43	34	45	32	21	30	29	20	23
	Rep 6	24	32	22	21	24	33	29	29	24	22	23	12	20	15	14	26	11	22	17	22	19	16	18	15	19
	Rep 7	14	25	34	14	12	13	16	18	14	13	7	5	12	6	7	9	9	3	10	14	7	8	4	12	6
	Rep 8	14	24	23	18	11	13	15	15	14	12	12	5	5	10	12	8	11	8	4	2	6	8	2	2	3
	Average	24.25	35	38.75	33.125	30.875	29.375	28.625	22.875	20.25	18.75	18.125	15.625	16.875	17.625	17	17.75	16.25	15.25	16.25	13.625	13.75	13.75	13.375	10.875	12.25
	Stdev	11.1323	11.4143	21.9529	24.4157	22.3762	15.4267	16.2827	9.43303	5.49675	7.12641	9.01487	14.9851	14.5841	14.966	15.3623	13.6356	13.7815	12.6237	13.4031	11.0187	9.37702	10.1242	10.7429	7.21976	10.4163
		Relative Light Units (RLUs)
Mock	Rep 1	23	7	7	10	12	10	9	10	10	6	3	12	7	6	4	8	7	5	8	5	5	8	7	7	3
	Rep 2	21	13	14	8	7	5	12	6	7	9	9	3	10	14	7	8	4	12	6	8	5	4	8	10	10
	Rep 3	15	9	14	9	12	5	5	10	12	8	11	8	4	2	6	8	2	2	3	2	10	5	4	9	4
	Rep 4	16	9	19	16	8	6	12	4	10	7	5	2	9	5	7	3	6	1	7	6	16	3	6	5	12
	Rep 5	22	11	13	6	3	7	5	5	2	6	3	0	0	3	3	4	6	7	5	0	3	3	1	6	6
	Rep 6	15	17	5	6	7	6	3	6	12	4	1	8	1	6	3	2	3	3	2	3	6	2	9	4	9
	Average	18.6667	11	12	9.16667	8.16667	6.5	7.66667	6.83333	8.83333	6.66667	5.33333	5.5	5.16667	6	5	5.5	4.66667	5	5.16667	4	7.5	4.16667	5.83333	6.83333	7.33333
	Stdev	3.7238	3.57771	5.13809	3.71035	3.43026	1.87083	3.88158	2.56255	3.81663	1.75119	3.88158	4.54973	4.16733	4.24264	1.89737	2.81069	1.96638	4.04969	2.31661	2.89828	4.76445	2.13698	2.92689	2.31661	3.55903
		Relative Light Units (RLUs)
OG + OGox	Rep 1	24	34	30	48	32	30	30	20	36	34	42	36	8	26	26	30	20	20	28	20	18	14	16	18	17
	Rep 2	24	18	48	39	44	56	44	32	34	40	28	24	28	26	22	28	36	12	20	34	20	26	16	18	16
	Rep 3	16	14	46	56	56	42	30	32	26	30	22	26	46	8	30	20	20	20	30	24	12	18	14	16	22
	Rep 4	28	16	40	50	42	28	32	28	40	30	22	28	38	22	30	26	16	22	32	24	24	16	20	20	18
	Rep 5	26	24	38	56	56	42	30	32	26	30	22	26	46	8	30	20	20	20	30	24	12	18	14	16	12
	Average	23.6	21.2	40.4	49.8	46	39.6	33.2	28.8	32.4	32.8	27.2	28	33.2	18	27.6	24.8	22.4	18.8	28	25.2	17.2	18.4	16	17.6	17
	Stdev	4.5607	8.07465	7.12741	7.01427	10.198	11.2606	6.09918	5.21536	6.22896	4.38178	8.67179	4.69042	15.9123	9.27362	3.57771	4.60435	7.79744	3.89872	4.69042	5.21536	5.21536	4.5607	2.44949	1.67332	3.60555

## Sheet: Fig. 3 b
Treatment	Cumulative RLUs at 25 min	Stdev
OG	1645.5	52.88
OGox	494.5	24.46
OG + OGox	687.2	15.52
Mock	178.5	6.97
Welch’s t-Test
Treatment	P value
OG vs OGox	1.32397e-05
OG vs mock	1.06329e-07
OG vs OGox+OG	0.000211197

## Sheet: Fig. 3 c
	Time (seconds)	1	2	3	4	5	6	7	8	9	10	11	12	13	14	15	16	17	18	19	20	21	22	23	24	25
		Relative Light Units (RLUs)
OG	Rep 1	26	31	98	145	256	281	289	254	217	179	154	139	121	109	112	109	104	98	80	77	71	57	47	72	80
	Rep 2	24	26	108	176	227	198	163	131	128	83	88	74	56	49	43	40	23	19	23	8	13	3	7	5	5
	Rep 3	16	36	71	145	187	206	199	113	102	62	48	55	49	47	23	32	25	21	14	18	12	12	10	14	10
	Rep 4	16	27	69	88	168	209	175	124	99	58	41	32	34	27	34	30	29	26	14	20	27	29	32	32	33
	Rep 5	15	43	87	129	175	188	213	256	226	207	161	119	107	91	89	79	86	69	64	67	52	52	56	45	52
	Rep 6	18	48	108	155	204	223	271	268	213	193	165	119	105	102	94	78	83	78	62	57	38	45	38	31	44
	Average	19.1667	35.1667	90.1667	139.667	202.833	217.5	218.333	191	164.167	130.333	109.5	89.6667	78.6667	70.8333	65.8333	61.3333	58.3333	51.8333	42.8333	41.1667	35.5	33	31.6667	33.1667	37.3333
	Stdev	4.66548	8.88632	17.4518	29.6491	33.618	33.219	51.2042	75.2277	60.694	69.7357	57.7053	42.2548	36.544	34.0612	36.9617	32.1227	36.5495	34.0788	29.1645	29.2808	23.1063	22.0817	19.7248	23.7269	27.8974
		Relative Light Units (RLUs)
OGox	Rep 1	5	7	9	25	41	31	15	14	13	10	9	11	13	12	11	13	11	9	6	5	7	7	8	7	9
	Rep 2	9	5	23	41	59	68	60	46	40	39	32	40	22	31	25	28	37	42	36	33	28	27	23	25	22
	Rep 3	11	11	11	33	55	55	29	38	26	18	17	17	13	12	17	17	13	8	13	25	20	14	25	26	18
	Rep 4	7	27	56	45	34	54	67	50	45	33	34	23	25	18	18	16	15	14	9	14	12	11	13	11	12
	Rep 5	16	33	47	69	78	60	113	108	94	71	69	42	36	28	22	33	22	16	20	19	18	19	21	38	20
	Rep 6	16	21	26	35	38	45	35	42	39	38	33	31	34	40	41	36	29	29	32	44	23	16	26	25	17
	Average	10.6667	17.3333	28.6667	41.3333	50.8333	52.1667	53.1667	49.6667	42.8333	34.8333	32.3333	27.3333	23.8333	23.5	22.3333	23.8333	21.1667	19.6667	19.3333	23.3333	18	15.6667	19.3333	22	16.3333
	Stdev	4.58984	11.4134	19.0858	15.2009	16.5338	12.8284	35.1819	31.2517	27.6363	21.1605	20.6268	12.5007	9.90791	11.3446	10.3086	9.74508	10.2062	13.2765	12.3558	13.8948	7.56307	6.91857	7.22957	11.2783	4.92612
		Relative Light Units (RLUs)
Mock	Rep 1	14	14	6	7	6	5	7	15	4	6	4	3	6	0	8	7	3	5	10	8	7	12	3	5	8
	Rep 2	21	7	14	9	9	6	10	4	4	2	4	4	8	2	2	7	10	9	7	6	9	5	1	2	4
	Rep 3	17	13	3	3	13	7	15	7	4	10	6	1	9	4	5	7	2	3	2	8	3	9	5	0	0
	Rep 4	16	11	10	5	5	11	10	4	10	5	11	1	4	7	5	6	3	3	5	2	7	2	6	4	6
	Rep 5	25	11	15	7	5	8	11	4	7	7	5	5	6	9	8	6	3	8	8	9	8	4	4	4	5
	Rep 6	18	14	17	6	14	7	4	5	4	4	11	3	1	2	8	6	10	0	2	3	3	2	5	9	4
	Average	18.5	11.6667	10.8333	6.16667	8.66667	7.33333	9.5	6.5	5.5	5.66667	6.83333	2.83333	5.66667	4	6	6.5	5.16667	4.66667	5.66667	6	6.16667	5.66667	4	4	4.5
	Stdev	3.937	2.65832	5.49242	2.04124	4.0332	2.06559	3.72827	4.32435	2.50998	2.73252	3.3116	1.60208	2.87518	3.40588	2.44949	0.547723	3.76386	3.38625	3.26599	2.89828	2.56255	4.0332	1.78885	3.03315	2.66458
		Relative Light Units (RLUs)
OG+OGox	Rep 1	4	10	10	50	41	35	21	19	12	16	8	8	11	8	5	6	11	10	4	9	8	9	10	10	10
	Rep 2	9	5	7	30	33	17	18	14	10	6	14	14	8	7	12	6	12	9	6	4	7	7	7	12	5
	Rep 3	0	7	7	58	36	42	27	22	12	21	8	9	7	13	8	4	5	8	15	2	6	1	7	6	7
	Rep 4	7	8	8	27	42	81	50	37	19	18	16	20	15	9	13	11	15	11	13	5	5	6	8	8	8
	Rep 5	6	7	11	37	46	53	47	31	19	19	15	16	12	9	11	10	13	12	8	11	7	8	9	6	7
	Average	5.2	7.4	8.6	40.4	39.6	45.6	32.6	24.6	14.4	16	12.2	13.4	10.6	9.2	9.8	7.4	11.2	10	9.2	6.2	6.6	6.2	8.2	8.4	7.4
	Stdev	3.42053	1.81659	1.81659	13.2401	5.12835	23.7234	14.9097	9.28978	4.27785	5.87367	3.89872	4.97996	3.20936	2.28035	3.27109	2.96648	3.76829	1.58114	4.65833	3.70135	1.14018	3.11448	1.30384	2.60768	1.81659

## Sheet: Fig. 3 d
Cumulative ROS
Treatment	Cumulative RLUs at 25 min	Stdev
OG	1408.33	78.9
OGox	380.5	33.1
OG + OGox	234.4	16.1
Mock	90.3333	6.5
Welch’s t-Test
Treatment	P value
OG vs OGox	2.73642e-05
OG vs mock	4.35274e-08
OG vs OGox+OG	5.54635e-07

## Sheet: Fig. 5b
Lesion size (mm) across P. infestans lines infecting potato leaves
EV	IR19	Line IR14	Line IR33	Line IR10	Line IR8
14.5	6.5	0	0	5	5
12	11.5	6	7	4	5
13.5	6	6	0	0	0
16	5	8.5	13.5	0	0
15.5	5	6.5	12.5	4	0
16.5	0	5.5	14	0	0
14	9	0	6	0	0
14	6	11.5	11	0	0
17	10	11.5	10	0	0
12.5	8	13	10.5	0	0
18.5	9	13.5	12.5	0	0
19.5	10	11	14.5	0	0
19.5	13.5	9.5	13.5	2	0
22.5	8.5	12.5	11.5	8	0
22.5	7	5	11	0	0
20	8.5	7	8.5	7	0
21	13	10	0	0	0
20	15	10.5	8	0	0
22	13	5	8.5	0	0
20	9	0	6	0	0
22.5	12	7	0	0	0
13.5	11	0	2	0	0
13.5	15	0	0	0	0
11	6	0	0	0	0
14	9	3	2	5	0
0	13.5	9	2	0	4
13.5	3	10.5	2	2	0
9	2	13	8.5	5	7
16	4	12.5	4	9	0
14	6.5	10	8.5	0	0
16	7	12.5	11	6.5	0
12.5	13	8.5	9.5	7	0
14	11	9	5	0	0
17	7	5	3	11	0
15	3	7	2	0	0
16	0	10.5	0	0	0
21	5	0	0	2	0
19.5	0	7	4	0	0
17.5	0	6.5	9	0	0
7.5	9.5	10	5	0	0
12	9.5	8	7	0	0
11	9	3	0	0	0
9	10.5	3	0	12	0
0	9	11	3	13	0
10	5	4	0	6	0
9.5	14	6	0	6	0
2	13.5	8	5.5	0	2
8.5	13.5	10	0	0	0
9.5	10	6.5	0	0	0
14	8	6	0	0	0
13.5	0	0	0	0	3
15	0	8	0	0	0
15	0	5	0	0	0
10	0	7.5	0	0	0
14	10.5	0	4	0	0
12	16	0	9	0	0
10.5	10	0	0	0	0
10.5	8	5.5	5.5	0	0
10.5	0	0	6	0	0
6.5	0	0	0	5.5	0
6	9	0	0	0	0
0	8	0	7.5	0	0
14.5	11.5	0	5	2	0
9	3	0	14	4	0
11	11.5	0	9	7	0
16	15	0	10	0	0
17.5	15	0	8	13.5	0
19.5	12	10	10.5	5.5	0
15.5	9	0	14	8.5	0
12	9	0	11	11	0
11	7	6.5	8	0	0
0	12.5	7.5	0	0	0
10.5	9.5	7	0	0	4
8.5	10.5	6.5	0	0	0
0	4	10	0	0	0
0	6.5	13	3	0	2
8	14	15.5	0	0	0
9.5	14	13.5	0	0	7.5
7.5	12	12.5	0	0	0
0	11.5	7	9	6	0
10	18.5	9.5	0	0	0
0	9	11.5	9.5	0	0
5.5	10.5	10	12.5	0	0
11	13	12.5	10.5	0	0
12.5	9	11.5	0	0	0
12.5	12	12	8	7.5	0
9.5	13	12	5	0	0
11	5	10	8.5	0	0
0	7.5	11	11.5	5	0
0	11.5	10	6	4	0
0	10.5	13	2	0	0
0	11.5	9	4	0	0
0	5	10.5	0	0	2
0	3	10.5	5	0	2
0	5	11	5	0	2
7	6	9.5	6.5	0	0
0	9	15	10.5	0	0
0	10.5		11.5	0	0
0	13.5		11.5	8.5	0
6.5	14		11	11	0
10.5			12	10.5	0
4			13.5	5.5	2
7			12.5	0	0
0			11	0	0
10			9.5	8	5
0			12.5	0	0
0			14	0	0
0			11.5	2	0
0			11	0	0
3			0	3	3
0			0	0	0
9.5			4	0	0
0			0	0	0
9			7	0	0
0			5.5	0	0
0			11	0	0
3			9	0	2
0			15	0	2
11			15	0	2
12			14	6	0
9			14	5	0
7			8.5	0	0
7.5			2	0	0
0			5	3	0
0				9	0
0				8	5.5
6				10.5	0
11				9.5	0
0				10.5	0
0				11	2
0				11	6
10.5				7	6.5
13				6	0
0				9.5	0
0				12	0
0				8	5
10.5				12	5
20				10.5	3
17.5				0	0
21.5				0	0
19.5				0	0
20.5				0	0
11.5				0	0
6.5				5	0
19.5				7.5	0
21				0	0
20				0	0
22				5	4
0				8	4
0				6.5	0
5				0	0
0				0	0
0				0	6.5
0				0	0
11					0
15					0
13.5					0
14.5					0
0					0
7					0
9.5					5.5
11.5					9
15					7.5
11.5					9
7.5					6.5
11.5					0
8					6
6					5
14.5					6
13					0
13					0
14					0
6.5					5.5
11					10
9					7.5
8.5					9.5
10.5					4.5
11					3.5
13
10.5
10.5
9
15.5
16
16
0
0
7.5
0
8
6.5
0
10
9
12.5
16
16
18
9.5
4
0
10
0
8.5
7.5
7
7.5
9
8.5
12.5
10.5
12.5
8
8
14.5
10
8
3
2
18.5
12.5
6.5
11
12.5
13
10
10
14
9
8
5
12.5
8.5
8.5
7
8.5
9.5
14
13.5
14
11.5
8
11
0
4
3
10
14.5
11
17.5
16
13.5
12.5
11.5
13.5
10.5
14.5
0
8.5
12.5
0
14
12
13
8
12
16.5
16.5
0
9
9
13.5
6
7
11.5
12
12.5
0
5
8
18
11.5
10
9.5
13.5
14
11
12.5
9
18
17.5
15
15
8.5
5
9
5
8.5
2
13
13
7
5
5
0
0
0
17.5
21
15
16.5
16
8.5
16
12
8.5
12.5
7.5
11.5
11
0
10
13.5
15
