# Supplementary material for: Oomycetes manipulate plant innate immunity through galacturonide oxidases
Source: Nat Commun. 2025 Oct 20;16:9093. doi: 10.1038/s41467-025-64189-1 (PMC12537922; doi:10.1038/s41467-025-64189-1)
Supplement: Supplementary file 9 — Source data [file 41467_2025_64189_MOESM9_ESM.zip › Source Data/Source Data2_Supplementary Figures.xlsx]

## Sheet: Supplementary Fig. 4b
PiAA7A												PiAA7B						PiAA7C									PiAA7D
Segment	Ramp/Plateau	Ramp/Plateau #	Well	Dye	Cycle #	Fluorescence	Temperature		Segment	Ramp/Plateau	Ramp/Plateau #	Well	Dye	Cycle #	Fluorescence	Temperature		Segment	Ramp/Plateau	Ramp/Plateau #	Well	Dye	Cycle #	Fluorescence	Temperature		Segment	Ramp/Plateau	Ramp/Plateau #	Well	Dye	Cycle #	Fluorescence	Temperature
1	P	1	15	SypO2	1	1825	24.8		1	P	1	16	SypO2	1	1768	24.8		1	P	1	17	SypO2	1	1758	24.8		1	P	1	18	SypO2	1	1776	24.8
1	P	1	15	SypO2	1	1828	24.8		1	P	1	16	SypO2	1	1768	24.8		1	P	1	17	SypO2	1	1759	24.8		1	P	1	18	SypO2	1	1774	24.8
1	P	1	15	SypO2	1	1827	25.1		1	P	1	16	SypO2	1	1767	25.1		1	P	1	17	SypO2	1	1759	25.1		1	P	1	18	SypO2	1	1771	25.1
1	P	1	15	SypO2	2	1831	25.6		1	P	1	16	SypO2	2	1765	25.6		1	P	1	17	SypO2	2	1760	25.6		1	P	1	18	SypO2	2	1776	25.6
1	P	1	15	SypO2	2	1829	25.6		1	P	1	16	SypO2	2	1769	25.6		1	P	1	17	SypO2	2	1762	25.6		1	P	1	18	SypO2	2	1773	25.6
1	P	1	15	SypO2	2	1831	25.6		1	P	1	16	SypO2	2	1767	25.6		1	P	1	17	SypO2	2	1758	25.6		1	P	1	18	SypO2	2	1775	25.6
1	P	1	15	SypO2	3	1833	26.8		1	P	1	16	SypO2	3	1769	26.8		1	P	1	17	SypO2	3	1756	26.8		1	P	1	18	SypO2	3	1773	26.8
1	P	1	15	SypO2	3	1835	26.8		1	P	1	16	SypO2	3	1767	26.8		1	P	1	17	SypO2	3	1760	26.8		1	P	1	18	SypO2	3	1774	26.8
1	P	1	15	SypO2	3	1831	27		1	P	1	16	SypO2	3	1768	27		1	P	1	17	SypO2	3	1761	27		1	P	1	18	SypO2	3	1771	27
1	P	1	15	SypO2	4	1842	27.8		1	P	1	16	SypO2	4	1770	27.8		1	P	1	17	SypO2	4	1759	27.8		1	P	1	18	SypO2	4	1775	27.8
1	P	1	15	SypO2	4	1841	28		1	P	1	16	SypO2	4	1768	28		1	P	1	17	SypO2	4	1760	28		1	P	1	18	SypO2	4	1775	28
1	P	1	15	SypO2	4	1841	28		1	P	1	16	SypO2	4	1766	28		1	P	1	17	SypO2	4	1758	28		1	P	1	18	SypO2	4	1777	28
1	P	1	15	SypO2	5	1844	28.8		1	P	1	16	SypO2	5	1765	28.8		1	P	1	17	SypO2	5	1761	28.8		1	P	1	18	SypO2	5	1772	28.8
1	P	1	15	SypO2	5	1844	29		1	P	1	16	SypO2	5	1765	29		1	P	1	17	SypO2	5	1760	29		1	P	1	18	SypO2	5	1774	29
1	P	1	15	SypO2	5	1846	29		1	P	1	16	SypO2	5	1771	29		1	P	1	17	SypO2	5	1757	29		1	P	1	18	SypO2	5	1773	29
1	P	1	15	SypO2	6	1854	29.8		1	P	1	16	SypO2	6	1767	29.8		1	P	1	17	SypO2	6	1760	29.8		1	P	1	18	SypO2	6	1772	29.8
1	P	1	15	SypO2	6	1847	29.8		1	P	1	16	SypO2	6	1764	29.8		1	P	1	17	SypO2	6	1758	29.8		1	P	1	18	SypO2	6	1775	29.8
1	P	1	15	SypO2	6	1853	30		1	P	1	16	SypO2	6	1764	30		1	P	1	17	SypO2	6	1760	30		1	P	1	18	SypO2	6	1770	30
1	P	1	15	SypO2	7	1872	30.8		1	P	1	16	SypO2	7	1766	30.8		1	P	1	17	SypO2	7	1761	30.8		1	P	1	18	SypO2	7	1778	30.8
1	P	1	15	SypO2	7	1867	30.8		1	P	1	16	SypO2	7	1767	30.8		1	P	1	17	SypO2	7	1761	30.8		1	P	1	18	SypO2	7	1775	30.8
1	P	1	15	SypO2	7	1862	30.8		1	P	1	16	SypO2	7	1765	30.8		1	P	1	17	SypO2	7	1758	30.8		1	P	1	18	SypO2	7	1775	30.8
1	P	1	15	SypO2	8	1879	31.8		1	P	1	16	SypO2	8	1771	31.8		1	P	1	17	SypO2	8	1760	31.8		1	P	1	18	SypO2	8	1778	31.8
1	P	1	15	SypO2	8	1881	31.8		1	P	1	16	SypO2	8	1767	31.8		1	P	1	17	SypO2	8	1761	31.8		1	P	1	18	SypO2	8	1777	31.8
1	P	1	15	SypO2	8	1881	32		1	P	1	16	SypO2	8	1770	32		1	P	1	17	SypO2	8	1764	32		1	P	1	18	SypO2	8	1778	32
1	P	1	15	SypO2	9	1893	32.8		1	P	1	16	SypO2	9	1767	32.8		1	P	1	17	SypO2	9	1763	32.8		1	P	1	18	SypO2	9	1773	32.8
1	P	1	15	SypO2	9	1894	33		1	P	1	16	SypO2	9	1770	33		1	P	1	17	SypO2	9	1764	33		1	P	1	18	SypO2	9	1781	33
1	P	1	15	SypO2	9	1893	32.8		1	P	1	16	SypO2	9	1766	32.8		1	P	1	17	SypO2	9	1769	32.8		1	P	1	18	SypO2	9	1777	32.8
1	P	1	15	SypO2	10	1910	33.8		1	P	1	16	SypO2	10	1772	33.8		1	P	1	17	SypO2	10	1772	33.8		1	P	1	18	SypO2	10	1779	33.8
1	P	1	15	SypO2	10	1909	33.7		1	P	1	16	SypO2	10	1771	33.7		1	P	1	17	SypO2	10	1773	33.8		1	P	1	18	SypO2	10	1782	33.8
1	P	1	15	SypO2	10	1910	33.8		1	P	1	16	SypO2	10	1767	33.8		1	P	1	17	SypO2	10	1771	33.8		1	P	1	18	SypO2	10	1784	33.8
1	P	1	15	SypO2	11	1922	34.8		1	P	1	16	SypO2	11	1773	34.8		1	P	1	17	SypO2	11	1777	34.8		1	P	1	18	SypO2	11	1790	34.8
1	P	1	15	SypO2	11	1926	34.8		1	P	1	16	SypO2	11	1775	34.8		1	P	1	17	SypO2	11	1779	34.8		1	P	1	18	SypO2	11	1789	34.8
1	P	1	15	SypO2	11	1929	34.8		1	P	1	16	SypO2	11	1778	34.8		1	P	1	17	SypO2	11	1779	34.8		1	P	1	18	SypO2	11	1789	34.8
1	P	1	15	SypO2	12	1950	35.7		1	P	1	16	SypO2	12	1784	35.7		1	P	1	17	SypO2	12	1786	35.7		1	P	1	18	SypO2	12	1795	35.7
1	P	1	15	SypO2	12	1944	35.7		1	P	1	16	SypO2	12	1781	35.7		1	P	1	17	SypO2	12	1791	35.7		1	P	1	18	SypO2	12	1800	35.7
1	P	1	15	SypO2	12	1945	35.8		1	P	1	16	SypO2	12	1785	35.8		1	P	1	17	SypO2	12	1784	35.8		1	P	1	18	SypO2	12	1798	35.8
1	P	1	15	SypO2	13	1957	36.7		1	P	1	16	SypO2	13	1787	36.7		1	P	1	17	SypO2	13	1802	36.7		1	P	1	18	SypO2	13	1806	36.7
1	P	1	15	SypO2	13	1952	36.7		1	P	1	16	SypO2	13	1790	36.7		1	P	1	17	SypO2	13	1796	36.7		1	P	1	18	SypO2	13	1806	36.7
1	P	1	15	SypO2	13	1954	36.8		1	P	1	16	SypO2	13	1791	36.8		1	P	1	17	SypO2	13	1800	36.8		1	P	1	18	SypO2	13	1812	36.8
1	P	1	15	SypO2	14	1956	37.7		1	P	1	16	SypO2	14	1798	37.7		1	P	1	17	SypO2	14	1812	37.7		1	P	1	18	SypO2	14	1820	37.7
1	P	1	15	SypO2	14	1957	37.7		1	P	1	16	SypO2	14	1800	37.7		1	P	1	17	SypO2	14	1814	37.7		1	P	1	18	SypO2	14	1822	37.7
1	P	1	15	SypO2	14	1960	37.7		1	P	1	16	SypO2	14	1802	37.7		1	P	1	17	SypO2	14	1815	37.7		1	P	1	18	SypO2	14	1819	37.7
1	P	1	15	SypO2	15	1957	38.8		1	P	1	16	SypO2	15	1810	38.8		1	P	1	17	SypO2	15	1833	38.8		1	P	1	18	SypO2	15	1838	38.8
1	P	1	15	SypO2	15	1957	38.7		1	P	1	16	SypO2	15	1810	38.7		1	P	1	17	SypO2	15	1833	38.7		1	P	1	18	SypO2	15	1834	38.7
1	P	1	15	SypO2	15	1955	38.7		1	P	1	16	SypO2	15	1810	38.7		1	P	1	17	SypO2	15	1836	38.7		1	P	1	18	SypO2	15	1832	38.7
1	P	1	15	SypO2	16	1956	39.8		1	P	1	16	SypO2	16	1828	39.8		1	P	1	17	SypO2	16	1859	39.8		1	P	1	18	SypO2	16	1862	39.8
1	P	1	15	SypO2	16	1957	39.7		1	P	1	16	SypO2	16	1825	39.7		1	P	1	17	SypO2	16	1864	39.7		1	P	1	18	SypO2	16	1866	39.7
1	P	1	15	SypO2	16	1961	39.7		1	P	1	16	SypO2	16	1826	39.7		1	P	1	17	SypO2	16	1862	39.7		1	P	1	18	SypO2	16	1859	39.7
1	P	1	15	SypO2	17	1949	40.8		1	P	1	16	SypO2	17	1840	40.8		1	P	1	17	SypO2	17	1896	40.8		1	P	1	18	SypO2	17	1899	40.8
1	P	1	15	SypO2	17	1951	41		1	P	1	16	SypO2	17	1844	41		1	P	1	17	SypO2	17	1897	41		1	P	1	18	SypO2	17	1898	41
1	P	1	15	SypO2	17	1958	40.8		1	P	1	16	SypO2	17	1848	40.8		1	P	1	17	SypO2	17	1896	40.8		1	P	1	18	SypO2	17	1902	40.8
1	P	1	15	SypO2	18	1953	41.8		1	P	1	16	SypO2	18	1859	41.8		1	P	1	17	SypO2	18	1928	41.8		1	P	1	18	SypO2	18	1941	41.8
1	P	1	15	SypO2	18	1950	41.7		1	P	1	16	SypO2	18	1863	41.7		1	P	1	17	SypO2	18	1925	41.7		1	P	1	18	SypO2	18	1952	41.7
1	P	1	15	SypO2	18	1952	41.7		1	P	1	16	SypO2	18	1866	41.7		1	P	1	17	SypO2	18	1926	41.7		1	P	1	18	SypO2	18	1941	41.7
1	P	1	15	SypO2	19	1955	42.7		1	P	1	16	SypO2	19	1887	42.7		1	P	1	17	SypO2	19	1952	42.7		1	P	1	18	SypO2	19	2005	42.7
1	P	1	15	SypO2	19	1954	42.8		1	P	1	16	SypO2	19	1892	42.8		1	P	1	17	SypO2	19	1959	42.8		1	P	1	18	SypO2	19	2005	42.8
1	P	1	15	SypO2	19	1953	42.8		1	P	1	16	SypO2	19	1890	42.8		1	P	1	17	SypO2	19	1949	42.8		1	P	1	18	SypO2	19	2006	42.8
1	P	1	15	SypO2	20	1952	43.7		1	P	1	16	SypO2	20	1913	43.7		1	P	1	17	SypO2	20	1963	43.7		1	P	1	18	SypO2	20	2049	43.7
1	P	1	15	SypO2	20	1955	43.7		1	P	1	16	SypO2	20	1911	43.7		1	P	1	17	SypO2	20	1968	43.7		1	P	1	18	SypO2	20	2049	43.7
1	P	1	15	SypO2	20	1947	43.7		1	P	1	16	SypO2	20	1914	43.7		1	P	1	17	SypO2	20	1968	43.7		1	P	1	18	SypO2	20	2056	43.7
1	P	1	15	SypO2	21	1953	44.7		1	P	1	16	SypO2	21	1925	44.7		1	P	1	17	SypO2	21	1965	44.7		1	P	1	18	SypO2	21	2095	44.7
1	P	1	15	SypO2	21	1952	44.7		1	P	1	16	SypO2	21	1927	44.7		1	P	1	17	SypO2	21	1966	44.7		1	P	1	18	SypO2	21	2093	44.7
1	P	1	15	SypO2	21	1951	44.7		1	P	1	16	SypO2	21	1927	44.7		1	P	1	17	SypO2	21	1964	44.7		1	P	1	18	SypO2	21	2092	44.7
1	P	1	15	SypO2	22	1960	45.7		1	P	1	16	SypO2	22	1941	45.7		1	P	1	17	SypO2	22	1962	45.7		1	P	1	18	SypO2	22	2114	45.7
1	P	1	15	SypO2	22	1957	45.7		1	P	1	16	SypO2	22	1935	45.7		1	P	1	17	SypO2	22	1964	45.7		1	P	1	18	SypO2	22	2118	45.7
1	P	1	15	SypO2	22	1957	45.7		1	P	1	16	SypO2	22	1936	45.7		1	P	1	17	SypO2	22	1962	45.7		1	P	1	18	SypO2	22	2115	45.7
1	P	1	15	SypO2	23	1968	46.7		1	P	1	16	SypO2	23	1943	46.7		1	P	1	17	SypO2	23	1962	46.7		1	P	1	18	SypO2	23	2127	46.7
1	P	1	15	SypO2	23	1969	46.7		1	P	1	16	SypO2	23	1938	46.7		1	P	1	17	SypO2	23	1961	46.7		1	P	1	18	SypO2	23	2121	46.7
1	P	1	15	SypO2	23	1972	46.7		1	P	1	16	SypO2	23	1938	46.7		1	P	1	17	SypO2	23	1959	46.7		1	P	1	18	SypO2	23	2117	46.7
1	P	1	15	SypO2	24	1988	47.7		1	P	1	16	SypO2	24	1935	47.7		1	P	1	17	SypO2	24	1954	47.7		1	P	1	18	SypO2	24	2114	47.7
1	P	1	15	SypO2	24	1991	47.7		1	P	1	16	SypO2	24	1933	47.7		1	P	1	17	SypO2	24	1956	47.7		1	P	1	18	SypO2	24	2115	47.7
1	P	1	15	SypO2	24	1987	47.7		1	P	1	16	SypO2	24	1939	47.7		1	P	1	17	SypO2	24	1955	47.7		1	P	1	18	SypO2	24	2119	47.7
1	P	1	15	SypO2	25	2019	48.7		1	P	1	16	SypO2	25	1942	48.7		1	P	1	17	SypO2	25	1953	48.7		1	P	1	18	SypO2	25	2118	48.7
1	P	1	15	SypO2	25	2015	48.7		1	P	1	16	SypO2	25	1937	48.7		1	P	1	17	SypO2	25	1953	48.7		1	P	1	18	SypO2	25	2121	48.7
1	P	1	15	SypO2	25	2014	48.8		1	P	1	16	SypO2	25	1934	48.8		1	P	1	17	SypO2	25	1956	48.8		1	P	1	18	SypO2	25	2117	48.8
1	P	1	15	SypO2	26	2064	49.7		1	P	1	16	SypO2	26	1935	49.7		1	P	1	17	SypO2	26	1952	49.7		1	P	1	18	SypO2	26	2120	49.7
1	P	1	15	SypO2	26	2062	49.7		1	P	1	16	SypO2	26	1936	49.7		1	P	1	17	SypO2	26	1957	49.7		1	P	1	18	SypO2	26	2116	49.7
1	P	1	15	SypO2	26	2065	49.7		1	P	1	16	SypO2	26	1937	49.7		1	P	1	17	SypO2	26	1951	49.7		1	P	1	18	SypO2	26	2118	49.7
1	P	1	15	SypO2	27	2126	50.7		1	P	1	16	SypO2	27	1939	50.7		1	P	1	17	SypO2	27	1953	50.7		1	P	1	18	SypO2	27	2123	50.7
1	P	1	15	SypO2	27	2132	50.7		1	P	1	16	SypO2	27	1936	50.7		1	P	1	17	SypO2	27	1955	50.7		1	P	1	18	SypO2	27	2120	50.7
1	P	1	15	SypO2	27	2135	50.8		1	P	1	16	SypO2	27	1945	50.8		1	P	1	17	SypO2	27	1954	50.8		1	P	1	18	SypO2	27	2124	50.8
1	P	1	15	SypO2	28	2208	51.7		1	P	1	16	SypO2	28	1946	51.7		1	P	1	17	SypO2	28	1955	51.7		1	P	1	18	SypO2	28	2114	51.7
1	P	1	15	SypO2	28	2218	51.8		1	P	1	16	SypO2	28	1942	51.8		1	P	1	17	SypO2	28	1954	51.8		1	P	1	18	SypO2	28	2127	51.8
1	P	1	15	SypO2	28	2216	51.7		1	P	1	16	SypO2	28	1948	51.7		1	P	1	17	SypO2	28	1953	51.7		1	P	1	18	SypO2	28	2118	51.7
1	P	1	15	SypO2	29	2280	52.7		1	P	1	16	SypO2	29	1954	52.7		1	P	1	17	SypO2	29	1956	52.7		1	P	1	18	SypO2	29	2121	52.7
1	P	1	15	SypO2	29	2286	52.7		1	P	1	16	SypO2	29	1954	52.7		1	P	1	17	SypO2	29	1968	52.7		1	P	1	18	SypO2	29	2124	52.7
1	P	1	15	SypO2	29	2287	52.8		1	P	1	16	SypO2	29	1949	52.8		1	P	1	17	SypO2	29	1957	52.8		1	P	1	18	SypO2	29	2124	52.8
1	P	1	15	SypO2	30	2317	53.7		1	P	1	16	SypO2	30	1961	53.7		1	P	1	17	SypO2	30	1963	53.7		1	P	1	18	SypO2	30	2123	53.7
1	P	1	15	SypO2	30	2318	53.7		1	P	1	16	SypO2	30	1960	53.7		1	P	1	17	SypO2	30	1969	53.7		1	P	1	18	SypO2	30	2123	53.7
1	P	1	15	SypO2	30	2320	53.8		1	P	1	16	SypO2	30	1958	53.8		1	P	1	17	SypO2	30	1966	53.8		1	P	1	18	SypO2	30	2123	53.8
1	P	1	15	SypO2	31	2330	54.7		1	P	1	16	SypO2	31	1976	54.7		1	P	1	17	SypO2	31	1978	54.7		1	P	1	18	SypO2	31	2129	54.7
1	P	1	15	SypO2	31	2337	54.8		1	P	1	16	SypO2	31	1982	54.8		1	P	1	17	SypO2	31	1982	54.8		1	P	1	18	SypO2	31	2131	54.8
1	P	1	15	SypO2	31	2329	54.7		1	P	1	16	SypO2	31	1979	54.7		1	P	1	17	SypO2	31	1979	54.7		1	P	1	18	SypO2	31	2125	54.7
1	P	1	15	SypO2	32	2321	55.7		1	P	1	16	SypO2	32	1999	55.7		1	P	1	17	SypO2	32	2001	55.7		1	P	1	18	SypO2	32	2131	55.7
1	P	1	15	SypO2	32	2323	55.7		1	P	1	16	SypO2	32	1997	55.7		1	P	1	17	SypO2	32	2000	55.7		1	P	1	18	SypO2	32	2135	55.7
1	P	1	15	SypO2	32	2325	55.7		1	P	1	16	SypO2	32	1998	55.7		1	P	1	17	SypO2	32	1995	55.7		1	P	1	18	SypO2	32	2134	55.7
1	P	1	15	SypO2	33	2308	56.7		1	P	1	16	SypO2	33	2019	56.7		1	P	1	17	SypO2	33	2031	56.7		1	P	1	18	SypO2	33	2140	56.7
1	P	1	15	SypO2	33	2307	56.7		1	P	1	16	SypO2	33	2023	56.7		1	P	1	17	SypO2	33	2030	56.7		1	P	1	18	SypO2	33	2150	56.7
1	P	1	15	SypO2	33	2310	56.7		1	P	1	16	SypO2	33	2018	56.7		1	P	1	17	SypO2	33	2034	56.7		1	P	1	18	SypO2	33	2141	56.7
1	P	1	15	SypO2	34	2296	57.7		1	P	1	16	SypO2	34	2056	57.7		1	P	1	17	SypO2	34	2079	57.7		1	P	1	18	SypO2	34	2156	57.7
1	P	1	15	SypO2	34	2293	57.7		1	P	1	16	SypO2	34	2060	57.7		1	P	1	17	SypO2	34	2085	57.7		1	P	1	18	SypO2	34	2153	57.7
1	P	1	15	SypO2	34	2294	57.7		1	P	1	16	SypO2	34	2057	57.7		1	P	1	17	SypO2	34	2084	57.7		1	P	1	18	SypO2	34	2151	57.7
1	P	1	15	SypO2	35	2286	58.8		1	P	1	16	SypO2	35	2102	58.8		1	P	1	17	SypO2	35	2141	58.8		1	P	1	18	SypO2	35	2163	58.8
1	P	1	15	SypO2	35	2284	58.8		1	P	1	16	SypO2	35	2101	58.8		1	P	1	17	SypO2	35	2148	58.8		1	P	1	18	SypO2	35	2168	58.8
1	P	1	15	SypO2	35	2290	58.7		1	P	1	16	SypO2	35	2104	58.7		1	P	1	17	SypO2	35	2151	58.7		1	P	1	18	SypO2	35	2167	58.7
1	P	1	15	SypO2	36	2278	59.7		1	P	1	16	SypO2	36	2169	59.7		1	P	1	17	SypO2	36	2205	59.7		1	P	1	18	SypO2	36	2201	59.7
1	P	1	15	SypO2	36	2281	60		1	P	1	16	SypO2	36	2171	60		1	P	1	17	SypO2	36	2209	60		1	P	1	18	SypO2	36	2195	60
1	P	1	15	SypO2	36	2278	59.8		1	P	1	16	SypO2	36	2166	59.8		1	P	1	17	SypO2	36	2209	59.8		1	P	1	18	SypO2	36	2187	59.8
1	P	1	15	SypO2	37	2272	60.8		1	P	1	16	SypO2	37	2241	60.8		1	P	1	17	SypO2	37	2246	60.8		1	P	1	18	SypO2	37	2225	60.8
1	P	1	15	SypO2	37	2272	61		1	P	1	16	SypO2	37	2251	61		1	P	1	17	SypO2	37	2246	61		1	P	1	18	SypO2	37	2223	61
1	P	1	15	SypO2	37	2270	60.7		1	P	1	16	SypO2	37	2247	60.7		1	P	1	17	SypO2	37	2243	60.7		1	P	1	18	SypO2	37	2217	60.7
1	P	1	15	SypO2	38	2267	61.7		1	P	1	16	SypO2	38	2315	61.7		1	P	1	17	SypO2	38	2251	61.7		1	P	1	18	SypO2	38	2254	61.7
1	P	1	15	SypO2	38	2259	61.7		1	P	1	16	SypO2	38	2318	61.7		1	P	1	17	SypO2	38	2262	61.7		1	P	1	18	SypO2	38	2254	61.7
1	P	1	15	SypO2	38	2262	61.7		1	P	1	16	SypO2	38	2329	61.7		1	P	1	17	SypO2	38	2257	61.7		1	P	1	18	SypO2	38	2253	61.7
1	P	1	15	SypO2	39	2244	62.7		1	P	1	16	SypO2	39	2365	62.7		1	P	1	17	SypO2	39	2254	62.7		1	P	1	18	SypO2	39	2287	62.7
1	P	1	15	SypO2	39	2248	63		1	P	1	16	SypO2	39	2369	63		1	P	1	17	SypO2	39	2256	63		1	P	1	18	SypO2	39	2285	63
1	P	1	15	SypO2	39	2250	62.7		1	P	1	16	SypO2	39	2366	62.7		1	P	1	17	SypO2	39	2256	62.7		1	P	1	18	SypO2	39	2285	62.7
1	P	1	15	SypO2	40	2243	63.8		1	P	1	16	SypO2	40	2383	63.8		1	P	1	17	SypO2	40	2245	63.8		1	P	1	18	SypO2	40	2314	63.8
1	P	1	15	SypO2	40	2243	64		1	P	1	16	SypO2	40	2387	64		1	P	1	17	SypO2	40	2241	64		1	P	1	18	SypO2	40	2307	64
1	P	1	15	SypO2	40	2240	63.7		1	P	1	16	SypO2	40	2392	63.7		1	P	1	17	SypO2	40	2244	63.7		1	P	1	18	SypO2	40	2309	63.7
1	P	1	15	SypO2	41	2236	64.9		1	P	1	16	SypO2	41	2389	64.9		1	P	1	17	SypO2	41	2235	64.9		1	P	1	18	SypO2	41	2321	64.9
1	P	1	15	SypO2	41	2239	65		1	P	1	16	SypO2	41	2383	65		1	P	1	17	SypO2	41	2241	65		1	P	1	18	SypO2	41	2315	65
1	P	1	15	SypO2	41	2247	64.7		1	P	1	16	SypO2	41	2394	64.7		1	P	1	17	SypO2	41	2236	64.7		1	P	1	18	SypO2	41	2321	64.7
1	P	1	15	SypO2	42	2233	65.9		1	P	1	16	SypO2	42	2380	65.9		1	P	1	17	SypO2	42	2231	65.9		1	P	1	18	SypO2	42	2321	65.9
1	P	1	15	SypO2	42	2226	66		1	P	1	16	SypO2	42	2379	66		1	P	1	17	SypO2	42	2228	66		1	P	1	18	SypO2	42	2327	66
1	P	1	15	SypO2	42	2231	65.7		1	P	1	16	SypO2	42	2373	65.7		1	P	1	17	SypO2	42	2227	65.7		1	P	1	18	SypO2	42	2320	65.7
1	P	1	15	SypO2	43	2223	66.7		1	P	1	16	SypO2	43	2369	66.7		1	P	1	17	SypO2	43	2218	66.7		1	P	1	18	SypO2	43	2314	66.7
1	P	1	15	SypO2	43	2225	67		1	P	1	16	SypO2	43	2372	67		1	P	1	17	SypO2	43	2219	66.9		1	P	1	18	SypO2	43	2320	66.9
1	P	1	15	SypO2	43	2225	66.7		1	P	1	16	SypO2	43	2367	66.7		1	P	1	17	SypO2	43	2215	66.7		1	P	1	18	SypO2	43	2319	66.7
1	P	1	15	SypO2	44	2216	67.9		1	P	1	16	SypO2	44	2364	67.9		1	P	1	17	SypO2	44	2213	67.9		1	P	1	18	SypO2	44	2313	67.9
1	P	1	15	SypO2	44	2215	68		1	P	1	16	SypO2	44	2361	68		1	P	1	17	SypO2	44	2207	68		1	P	1	18	SypO2	44	2319	68
1	P	1	15	SypO2	44	2215	67.7		1	P	1	16	SypO2	44	2364	67.7		1	P	1	17	SypO2	44	2209	67.7		1	P	1	18	SypO2	44	2311	67.7
1	P	1	15	SypO2	45	2203	68.9		1	P	1	16	SypO2	45	2343	68.9		1	P	1	17	SypO2	45	2197	68.9		1	P	1	18	SypO2	45	2312	68.9
1	P	1	15	SypO2	45	2209	69		1	P	1	16	SypO2	45	2344	69		1	P	1	17	SypO2	45	2202	69		1	P	1	18	SypO2	45	2311	69
1	P	1	15	SypO2	45	2202	68.7		1	P	1	16	SypO2	45	2342	68.7		1	P	1	17	SypO2	45	2205	68.7		1	P	1	18	SypO2	45	2309	68.7
1	P	1	15	SypO2	46	2201	69.9		1	P	1	16	SypO2	46	2335	69.9		1	P	1	17	SypO2	46	2185	69.9		1	P	1	18	SypO2	46	2306	69.9
1	P	1	15	SypO2	46	2198	70		1	P	1	16	SypO2	46	2325	70		1	P	1	17	SypO2	46	2194	70		1	P	1	18	SypO2	46	2307	70
1	P	1	15	SypO2	46	2202	69.7		1	P	1	16	SypO2	46	2337	69.7		1	P	1	17	SypO2	46	2189	69.7		1	P	1	18	SypO2	46	2308	69.7
1	P	1	15	SypO2	47	2193	70.7		1	P	1	16	SypO2	47	2321	70.7		1	P	1	17	SypO2	47	2177	70.7		1	P	1	18	SypO2	47	2293	70.7
1	P	1	15	SypO2	47	2189	70.9		1	P	1	16	SypO2	47	2320	70.9		1	P	1	17	SypO2	47	2172	71		1	P	1	18	SypO2	47	2293	71
1	P	1	15	SypO2	47	2188	70.7		1	P	1	16	SypO2	47	2310	70.7		1	P	1	17	SypO2	47	2182	70.7		1	P	1	18	SypO2	47	2288	70.7
1	P	1	15	SypO2	48	2185	71.7		1	P	1	16	SypO2	48	2307	71.7		1	P	1	17	SypO2	48	2165	71.7		1	P	1	18	SypO2	48	2281	71.7
1	P	1	15	SypO2	48	2182	71.9		1	P	1	16	SypO2	48	2304	71.9		1	P	1	17	SypO2	48	2171	72		1	P	1	18	SypO2	48	2287	72
1	P	1	15	SypO2	48	2195	71.9		1	P	1	16	SypO2	48	2319	71.9		1	P	1	17	SypO2	48	2175	71.9		1	P	1	18	SypO2	48	2292	71.9
1	P	1	15	SypO2	49	2183	72.7		1	P	1	16	SypO2	49	2296	72.7		1	P	1	17	SypO2	49	2158	72.7		1	P	1	18	SypO2	49	2272	72.7
1	P	1	15	SypO2	49	2180	73		1	P	1	16	SypO2	49	2293	73		1	P	1	17	SypO2	49	2160	73		1	P	1	18	SypO2	49	2282	73
1	P	1	15	SypO2	49	2184	72.9		1	P	1	16	SypO2	49	2298	72.9		1	P	1	17	SypO2	49	2154	72.9		1	P	1	18	SypO2	49	2277	72.9
1	P	1	15	SypO2	50	2172	73.7		1	P	1	16	SypO2	50	2282	73.7		1	P	1	17	SypO2	50	2146	73.7		1	P	1	18	SypO2	50	2262	73.7
1	P	1	15	SypO2	50	2175	73.7		1	P	1	16	SypO2	50	2282	73.7		1	P	1	17	SypO2	50	2157	73.7		1	P	1	18	SypO2	50	2264	73.7
1	P	1	15	SypO2	50	2174	73.9		1	P	1	16	SypO2	50	2285	73.9		1	P	1	17	SypO2	50	2150	73.9		1	P	1	18	SypO2	50	2271	73.9
1	P	1	15	SypO2	51	2160	74.7		1	P	1	16	SypO2	51	2273	74.7		1	P	1	17	SypO2	51	2146	74.7		1	P	1	18	SypO2	51	2254	74.7
1	P	1	15	SypO2	51	2161	74.9		1	P	1	16	SypO2	51	2273	74.9		1	P	1	17	SypO2	51	2143	75		1	P	1	18	SypO2	51	2253	75
1	P	1	15	SypO2	51	2168	75		1	P	1	16	SypO2	51	2276	75		1	P	1	17	SypO2	51	2141	75		1	P	1	18	SypO2	51	2258	75
1	P	1	15	SypO2	52	2160	75.7		1	P	1	16	SypO2	52	2258	75.7		1	P	1	17	SypO2	52	2140	75.7		1	P	1	18	SypO2	52	2247	75.7
1	P	1	15	SypO2	52	2154	75.7		1	P	1	16	SypO2	52	2265	75.7		1	P	1	17	SypO2	52	2138	75.7		1	P	1	18	SypO2	52	2251	75.7
1	P	1	15	SypO2	52	2150	75.7		1	P	1	16	SypO2	52	2271	75.7		1	P	1	17	SypO2	52	2132	75.7		1	P	1	18	SypO2	52	2249	75.7
1	P	1	15	SypO2	53	2144	76.7		1	P	1	16	SypO2	53	2247	76.7		1	P	1	17	SypO2	53	2131	76.7		1	P	1	18	SypO2	53	2241	76.7
1	P	1	15	SypO2	53	2149	76.9		1	P	1	16	SypO2	53	2253	76.9		1	P	1	17	SypO2	53	2127	77		1	P	1	18	SypO2	53	2246	77
1	P	1	15	SypO2	53	2153	76.9		1	P	1	16	SypO2	53	2249	76.9		1	P	1	17	SypO2	53	2126	76.9		1	P	1	18	SypO2	53	2238	76.9
1	P	1	15	SypO2	54	2138	77.7		1	P	1	16	SypO2	54	2235	77.7		1	P	1	17	SypO2	54	2118	77.7		1	P	1	18	SypO2	54	2229	77.7
1	P	1	15	SypO2	54	2142	78		1	P	1	16	SypO2	54	2240	78		1	P	1	17	SypO2	54	2117	78		1	P	1	18	SypO2	54	2232	78
1	P	1	15	SypO2	54	2142	78		1	P	1	16	SypO2	54	2253	78		1	P	1	17	SypO2	54	2116	78		1	P	1	18	SypO2	54	2231	78
1	P	1	15	SypO2	55	2135	78.7		1	P	1	16	SypO2	55	2231	78.7		1	P	1	17	SypO2	55	2107	78.7		1	P	1	18	SypO2	55	2223	78.7
1	P	1	15	SypO2	55	2135	78.7		1	P	1	16	SypO2	55	2241	78.7		1	P	1	17	SypO2	55	2110	78.7		1	P	1	18	SypO2	55	2220	78.7
1	P	1	15	SypO2	55	2136	78.9		1	P	1	16	SypO2	55	2236	78.9		1	P	1	17	SypO2	55	2112	78.9		1	P	1	18	SypO2	55	2221	78.9
1	P	1	15	SypO2	56	2125	79.7		1	P	1	16	SypO2	56	2223	79.7		1	P	1	17	SypO2	56	2097	79.7		1	P	1	18	SypO2	56	2206	79.7
1	P	1	15	SypO2	56	2130	79.7		1	P	1	16	SypO2	56	2222	79.7		1	P	1	17	SypO2	56	2105	79.7		1	P	1	18	SypO2	56	2218	79.7
1	P	1	15	SypO2	56	2129	79.7		1	P	1	16	SypO2	56	2218	79.7		1	P	1	17	SypO2	56	2106	79.7		1	P	1	18	SypO2	56	2219	79.7
1	P	1	15	SypO2	57	2108	80.7		1	P	1	16	SypO2	57	2201	80.7		1	P	1	17	SypO2	57	2091	80.7		1	P	1	18	SypO2	57	2202	80.7
1	P	1	15	SypO2	57	2114	81		1	P	1	16	SypO2	57	2213	81		1	P	1	17	SypO2	57	2091	81		1	P	1	18	SypO2	57	2210	81
1	P	1	15	SypO2	57	2120	80.9		1	P	1	16	SypO2	57	2208	80.9		1	P	1	17	SypO2	57	2097	80.9		1	P	1	18	SypO2	57	2206	80.9
1	P	1	15	SypO2	58	2106	81.7		1	P	1	16	SypO2	58	2198	81.7		1	P	1	17	SypO2	58	2082	81.7		1	P	1	18	SypO2	58	2189	81.7
1	P	1	15	SypO2	58	2116	82		1	P	1	16	SypO2	58	2197	82		1	P	1	17	SypO2	58	2083	82		1	P	1	18	SypO2	58	2192	82
1	P	1	15	SypO2	58	2114	81.9		1	P	1	16	SypO2	58	2198	81.9		1	P	1	17	SypO2	58	2087	81.9		1	P	1	18	SypO2	58	2191	81.9
1	P	1	15	SypO2	59	2096	82.7		1	P	1	16	SypO2	59	2185	82.7		1	P	1	17	SypO2	59	2077	82.7		1	P	1	18	SypO2	59	2177	82.7
1	P	1	15	SypO2	59	2096	82.7		1	P	1	16	SypO2	59	2182	82.7		1	P	1	17	SypO2	59	2074	82.7		1	P	1	18	SypO2	59	2179	82.7
1	P	1	15	SypO2	59	2100	82.7		1	P	1	16	SypO2	59	2189	82.7		1	P	1	17	SypO2	59	2080	82.7		1	P	1	18	SypO2	59	2187	82.7
1	P	1	15	SypO2	60	2088	83.7		1	P	1	16	SypO2	60	2177	83.7		1	P	1	17	SypO2	60	2066	83.7		1	P	1	18	SypO2	60	2172	83.7
1	P	1	15	SypO2	60	2091	83.7		1	P	1	16	SypO2	60	2177	83.7		1	P	1	17	SypO2	60	2071	83.7		1	P	1	18	SypO2	60	2172	83.7
1	P	1	15	SypO2	60	2090	83.7		1	P	1	16	SypO2	60	2173	83.7		1	P	1	17	SypO2	60	2062	83.7		1	P	1	18	SypO2	60	2172	83.7
1	P	1	15	SypO2	61	2082	84.7		1	P	1	16	SypO2	61	2159	84.7		1	P	1	17	SypO2	61	2055	84.7		1	P	1	18	SypO2	61	2160	84.7
1	P	1	15	SypO2	61	2079	84.9		1	P	1	16	SypO2	61	2163	84.9		1	P	1	17	SypO2	61	2067	84.9		1	P	1	18	SypO2	61	2167	84.9
1	P	1	15	SypO2	61	2084	84.7		1	P	1	16	SypO2	61	2167	84.7		1	P	1	17	SypO2	61	2060	84.7		1	P	1	18	SypO2	61	2169	84.7
1	P	1	15	SypO2	62	2072	85.7		1	P	1	16	SypO2	62	2151	85.7		1	P	1	17	SypO2	62	2051	85.7		1	P	1	18	SypO2	62	2157	85.7
1	P	1	15	SypO2	62	2066	85.7		1	P	1	16	SypO2	62	2156	85.7		1	P	1	17	SypO2	62	2050	85.7		1	P	1	18	SypO2	62	2158	85.7
1	P	1	15	SypO2	62	2076	85.7		1	P	1	16	SypO2	62	2149	85.7		1	P	1	17	SypO2	62	2048	85.7		1	P	1	18	SypO2	62	2155	85.7
1	P	1	15	SypO2	63	2061	86.7		1	P	1	16	SypO2	63	2134	86.7		1	P	1	17	SypO2	63	2047	86.7		1	P	1	18	SypO2	63	2149	86.7
1	P	1	15	SypO2	63	2068	86.7		1	P	1	16	SypO2	63	2151	86.7		1	P	1	17	SypO2	63	2045	86.7		1	P	1	18	SypO2	63	2154	86.7
1	P	1	15	SypO2	63	2067	86.9		1	P	1	16	SypO2	63	2142	86.9		1	P	1	17	SypO2	63	2045	86.9		1	P	1	18	SypO2	63	2149	86.9
1	P	1	15	SypO2	64	2057	87.7		1	P	1	16	SypO2	64	2128	87.7		1	P	1	17	SypO2	64	2037	87.7		1	P	1	18	SypO2	64	2141	87.7
1	P	1	15	SypO2	64	2057	88		1	P	1	16	SypO2	64	2136	88		1	P	1	17	SypO2	64	2034	88		1	P	1	18	SypO2	64	2141	88
1	P	1	15	SypO2	64	2061	87.9		1	P	1	16	SypO2	64	2138	87.9		1	P	1	17	SypO2	64	2037	87.9		1	P	1	18	SypO2	64	2143	87.9
1	P	1	15	SypO2	65	2042	88.7		1	P	1	16	SypO2	65	2111	88.7		1	P	1	17	SypO2	65	2019	88.7		1	P	1	18	SypO2	65	2125	88.7
1	P	1	15	SypO2	65	2050	88.7		1	P	1	16	SypO2	65	2123	88.7		1	P	1	17	SypO2	65	2026	88.7		1	P	1	18	SypO2	65	2133	88.7
1	P	1	15	SypO2	65	2049	88.7		1	P	1	16	SypO2	65	2121	88.7		1	P	1	17	SypO2	65	2031	88.7		1	P	1	18	SypO2	65	2135	88.7
1	P	1	15	SypO2	66	2037	89.5		1	P	1	16	SypO2	66	2107	89.5		1	P	1	17	SypO2	66	2025	89.5		1	P	1	18	SypO2	66	2127	89.5
1	P	1	15	SypO2	66	2043	89.5		1	P	1	16	SypO2	66	2108	89.5		1	P	1	17	SypO2	66	2021	89.5		1	P	1	18	SypO2	66	2129	89.5
1	P	1	15	SypO2	66	2034	89.7		1	P	1	16	SypO2	66	2115	89.7		1	P	1	17	SypO2	66	2023	89.7		1	P	1	18	SypO2	66	2123	89.7
1	P	1	15	SypO2	67	2019	90.5		1	P	1	16	SypO2	67	2098	90.5		1	P	1	17	SypO2	67	2008	90.5		1	P	1	18	SypO2	67	2111	90.5
1	P	1	15	SypO2	67	2025	90.7		1	P	1	16	SypO2	67	2098	90.7		1	P	1	17	SypO2	67	2014	90.9		1	P	1	18	SypO2	67	2107	90.9
1	P	1	15	SypO2	67	2028	90.9		1	P	1	16	SypO2	67	2100	90.9		1	P	1	17	SypO2	67	2007	90.9		1	P	1	18	SypO2	67	2112	90.9
1	P	1	15	SypO2	68	2021	91.5		1	P	1	16	SypO2	68	2084	91.5		1	P	1	17	SypO2	68	2000	91.5		1	P	1	18	SypO2	68	2109	91.5
1	P	1	15	SypO2	68	2022	91.5		1	P	1	16	SypO2	68	2091	91.5		1	P	1	17	SypO2	68	2005	91.7		1	P	1	18	SypO2	68	2104	91.7
1	P	1	15	SypO2	68	2023	91.9		1	P	1	16	SypO2	68	2084	91.9		1	P	1	17	SypO2	68	1999	91.9		1	P	1	18	SypO2	68	2098	91.9
1	P	1	15	SypO2	69	2003	92.7		1	P	1	16	SypO2	69	2078	92.7		1	P	1	17	SypO2	69	1994	92.7		1	P	1	18	SypO2	69	2093	92.7
1	P	1	15	SypO2	69	2010	93		1	P	1	16	SypO2	69	2079	93		1	P	1	17	SypO2	69	1994	93		1	P	1	18	SypO2	69	2092	93
1	P	1	15	SypO2	69	2010	92.9		1	P	1	16	SypO2	69	2078	92.9		1	P	1	17	SypO2	69	2000	92.9		1	P	1	18	SypO2	69	2095	92.9
1	P	1	15	SypO2	70	1997	93.7		1	P	1	16	SypO2	70	2066	93.7		1	P	1	17	SypO2	70	1981	93.7		1	P	1	18	SypO2	70	2085	93.7
1	P	1	15	SypO2	70	2001	93.7		1	P	1	16	SypO2	70	2074	93.7		1	P	1	17	SypO2	70	1983	93.7		1	P	1	18	SypO2	70	2087	93.7
1	P	1	15	SypO2	70	1998	93.7		1	P	1	16	SypO2	70	2069	93.7		1	P	1	17	SypO2	70	1984	93.7		1	P	1	18	SypO2	70	2081	93.7
1	P	1	15	SypO2	71	1986	94.7		1	P	1	16	SypO2	71	2054	94.7		1	P	1	17	SypO2	71	1977	94.7		1	P	1	18	SypO2	71	2073	94.7
1	P	1	15	SypO2	71	1980	94.7		1	P	1	16	SypO2	71	2056	94.7		1	P	1	17	SypO2	71	1969	94.9		1	P	1	18	SypO2	71	2072	94.9
1	P	1	15	SypO2	71	1985	94.9		1	P	1	16	SypO2	71	2053	94.9		1	P	1	17	SypO2	71	1974	94.9		1	P	1	18	SypO2	71	2078	94.9

## Sheet: Supplementary Fig. 4c
	Wavelength (nm)
	316	319	322	325	328	331	334	337	340	343	346	349	352	355	358	361	364	367	370	373	376	379	382	385	388	391	394	397	400	403	406	409	412	415	418	421	424	427	430	433	436	439	442	445	448	451	454	457	460
PiAA7A absorbance	0.174	0.178	0.185	0.192	0.199	0.211	0.225	0.234	0.244	0.256	0.27	0.282	0.293	0.305	0.315	0.329	0.335	0.342	0.347	0.351	0.356	0.356	0.359	0.36	0.356	0.35	0.346	0.337	0.331	0.326	0.323	0.32	0.326	0.334	0.35	0.37	0.391	0.408	0.421	0.433	0.439	0.445	0.457	0.472	0.491	0.508	0.519	0.52	0.508
PiAA7B absorbance	0.144	0.146	0.159	0.17	0.187	0.209	0.228	0.249	0.27	0.294	0.314	0.34	0.363	0.382	0.401	0.425	0.435	0.448	0.458	0.468	0.473	0.471	0.472	0.473	0.463	0.454	0.441	0.425	0.41	0.393	0.38	0.37	0.368	0.373	0.39	0.41	0.435	0.452	0.463	0.472	0.476	0.481	0.494	0.514	0.538	0.556	0.568	0.569	0.551
PiAA7C absorbance	0.071	0.074	0.079	0.082	0.09	0.097	0.107	0.118	0.129	0.138	0.15	0.16	0.174	0.181	0.188	0.2	0.207	0.214	0.216	0.217	0.222	0.224	0.223	0.219	0.214	0.211	0.205	0.196	0.189	0.182	0.176	0.172	0.169	0.173	0.18	0.186	0.197	0.205	0.21	0.215	0.217	0.22	0.225	0.234	0.244	0.254	0.26	0.26	0.251
PiAA7D absorbance	0.088	0.087	0.092	0.092	0.097	0.108	0.109	0.12	0.127	0.129	0.136	0.14	0.147	0.151	0.16	0.164	0.168	0.176	0.183	0.187	0.187	0.182	0.183	0.185	0.182	0.178	0.173	0.168	0.162	0.155	0.15	0.143	0.14	0.144	0.148	0.156	0.162	0.167	0.169	0.173	0.173	0.177	0.184	0.191	0.198	0.205	0.207	0.202	0.201
[truncated: 20 more columns]

## Sheet: Supplementary Fig. 5a
Note: All values in the top table represent the amount of H₂O₂ detected and are the averages of three technical replicates.
	Time (min)
	0	2	4	6	8	10	12	14	16	18	20	22	24	26	28	30
OG1	1.50001	13.9633	21.5737	26.934	31.1473	34.2356	36.3312	37.8091	38.9341	39.64	40.2577	40.7209	41.0739	41.2503	41.6253	41.7577
OG2	3.4412	21.5296	25.6987	26.6252	27.3973	28.0811	28.5223	28.7208	28.8752	29.0517	29.1179	29.2723	29.3385	29.4488	29.4929	29.6032
OG3	4.8971	26.8899	31.1914	31.5885	31.9635	32.537	33.0664	33.3311	33.5517	33.7944	33.9267	34.1473	34.2797	34.3679	34.4782	34.787
OG4	5.82358	28.4561	32.7576	32.4267	32.7135	33.1326	33.3753	33.5738	33.7503	33.8385	34.1473	34.3238	34.412	34.5223	34.6767	34.8753
OG10-15	5.09925	19.5675	26.9846	30.3759	32.645	34.4016	35.646	36.6707	37.3782	38.0614	38.5982	39.0373	39.4521	39.9157	40.2329	40.428
	Standard deviation per time point
OG1	0.152829	0.837952	0.477209	0.662872	0.707609	0.666167	0.631288	0.463239	0.433952	0.398896	0.398896	0.430575	0.463239	0.464812	0.433952	0.469499
OG2	0.066177	0.440628	0.496695	0.652887	0.767006	0.700352	0.679188	0.642746	0.628972	0.628972	0.595593	0.628972	0.628972	0.596817	0.596817	0.596817
OG3	0.368458	0.822123	0.751626	0.614888	1.30073	1.22442	1.04005	0.926478	0.751626	0.700352	0.662872	0.625481	0.651768	0.651768	0.642746	0.606522
OG4	0.398896	0.631288	0.440628	0.404348	0.541682	0.440628	0.387762	0.326443	0.250542	0.339594	0.397062	0.529416	0.662872	0.631288	0.728949	0.761275
OG10-15	0.111807	0.223614	0.235289	0.193656	0.193656	0.31905	0.193656	0.31905	0.235289	0.263908	0.223614	0.211296	0.31905	0.487356	0.487356	0.519289

## Sheet: Supplementary Fig. 5b
Note: All values in the top table represent the amount of H₂O₂ detected and are the averages of three technical replicates.
	Time (min)
	0	2	4	6	8	10	12	14	16	18	20	22	24	26	28	30
OG1	0.419121	5.97799	10.9192	15.1987	19.0149	22.5443	25.5664	28.1252	30.1767	32.0958	33.64	34.8312	35.9562	36.9709	37.7209	38.4268
OG2	1.08089	12.9266	20.4487	23.8237	25.1031	25.8973	26.6693	27.0223	27.309	27.6179	27.9267	27.9929	28.1914	28.2576	28.3679	28.5443
OG3	1.2353	13.7648	22.809	27.5076	29.4046	30.5738	31.412	31.8973	32.0297	32.4708	32.7356	32.7576	32.912	32.9341	33.0664	33.1988
OG4	1.65443	14.7354	24.287	29.6694	32.2503	33.4635	34.015	34.2135	34.3459	34.5003	34.6326	34.6547	34.7429	34.8091	34.9856	35.1179
OG10-15	3.31817	14.1266	22.7636	28.2777	31.4495	33.5477	34.9628	36.1339	37.0123	37.793	38.3786	38.8421	39.2081	39.5253	39.7937	39.9157
	Standard deviation per time point
OG1	0.066177	0.250542	0.440628	0.625481	0.808696	0.917771	0.89032	0.875439	0.800532	0.822123	0.805078	0.822123	0.764146	0.745777	0.767006	0.802353
OG2	0.0382073	0.267451	0.198531	0.288459	0.264708	0.202174	0.238605	0.250542	0.267451	0.232406	0.267451	0.275517	0.298409	0.238605	0.31274	0.238605
OG3	0.101087	0.232406	0.430575	0.562829	0.767006	0.783948	0.767006	0.631288	0.614888	0.554993	0.487798	0.478736	0.413275	0.326443	0.288459	0.31274
OG4	0.175088	0.152829	0.275517	0.376298	0.496695	0.516859	0.440628	0.402539	0.387762	0.402539	0.382073	0.402539	0.402539	0.425459	0.487798	0.525264
OG10-15	0.111807	0.31905	0.126777	0.184203	0.257052	0.152368	0.235289	0.295814	0.361062	0.338073	0.345906	0.304735	0.304735	0.253555	0.304735	0.277112

## Sheet: Supplementary Fig. 5c
Note: All values in the top table represent the amount of H₂O₂ detected and are the averages of three technical replicates.
	Time (min)
	0	2	4	6	8	10	12	14	16	18	20	22	24	26	28	30
OG1	0.330885	5.47063	9.92655	13.8089	17.4266	20.581	23.3605	25.8973	27.8385	29.8679	31.2797	32.5591	33.6841	34.8091	35.6032	36.4194
OG2	1.01471	12.5516	20.1399	23.6693	25.3017	26.162	26.8017	27.2208	27.3973	27.7282	27.7061	27.7723	27.8385	27.9267	28.0811	28.1473
OG3	1.05883	13.2133	21.7061	26.3384	28.6988	29.8458	30.7061	31.1694	31.3238	31.787	31.765	31.8311	31.8753	31.9414	32.1179	32.2061
OG4	1.45589	14.0736	22.8531	27.309	29.3385	30.3973	31.1032	31.4782	31.6326	31.9855	31.9856	32.0297	32.0076	32.1841	32.2944	32.4047
OG10-15	3.68415	15.2734	23.9836	29.156	32.1326	34.1089	35.5972	36.6707	37.4758	38.159	38.7202	39.2081	39.4521	39.7937	40.0133	40.2329
	Standard deviation per time point
OG1	0.0382073	0.114622	0.202174	0.398896	0.578181	0.606522	0.578181	0.570557	0.541682	0.499625	0.505435	0.464812	0.398896	0.440628	0.298409	0.232406
OG2	0.0382073	0.364474	0.795043	0.96884	1.11327	1.25271	1.20762	1.11589	1.02592	1.00217	0.941328	0.875439	0.926478	0.875439	0.827433	0.813197
OG3	0.101087	0.631288	0.783948	0.843162	1.01878	0.950587	0.938221	0.813197	0.669446	0.631288	0.576918	0.496695	0.478736	0.42028	0.382073	0.326443
OG4	0.132354	0.267451	0.275517	0.232406	0.232406	0.275517	0.275517	0.298409	0.339594	0.303261	0.339594	0.376298	0.326443	0.326443	0.339594	0.402539
OG10-15	0.257052	0.361062	0.428884	0.152368	0.073195	0	0.0422592	0.073195	0.126777	0.0845183	0.073195	0.0422592	0.14639	0.169037	0.111807	0.0845183

## Sheet: Supplementary Fig. 5d
Note: All values in the top table represent the amount of H₂O₂ detected and are the averages of three technical replicates.
	Time (min)
	0	2	4	6	8	10	12	14	16	18	20	22	24	26	28	30
OG1	0.286767	3.88238	7.16918	10.2795	13.0369	15.6178	17.8016	19.9634	21.7722	23.5811	25.1031	26.4267	27.7061	28.8752	29.9561	30.9488
OG2	2.00737	17.8237	23.8678	25.6326	27.1546	27.7723	27.5738	27.7061	27.9488	28.1252	28.3017	28.4782	28.5664	28.5002	28.7208	28.787
OG3	2.36031	22.1693	29.1841	30.5076	31.4341	32.0297	32.2503	32.4708	32.537	32.7797	32.89	32.8679	32.8459	32.7797	32.9561	33.0003
OG4	3.46326	26.3384	32.6253	33.4194	33.7503	33.9267	33.9709	33.9488	33.9267	34.0591	34.1253	34.037	34.1032	34.1032	34.3459	34.4562
OG10-15	3.34257	12.9067	21.3973	27.9605	31.8642	34.1333	35.9631	37.1099	38.037	38.5982	39.0861	39.5497	39.9645	40.428	40.7208	40.8916
	Standard deviation per time point
OG1	0.066177	0.132354	0.152829	0.175088	0.191037	0.238605	0.275517	0.275517	0.376298	0.368458	0.368458	0.404348	0.433952	0.430575	0.464812	0.397062
OG2	0.0382073	0.614888	0.652887	0.731947	1.52638	1.58963	0.600475	0.628972	0.794124	0.761275	0.731947	1.15636	1.08336	1.00435	1.08336	1.22084
OG3	0.152829	1.22978	1.36641	1.6641	1.53829	1.37758	1.26662	1.18443	1.10537	1.04005	0.999251	0.964309	0.992655	1.02734	0.959757	0.959757
OG4	0.166542	0.326443	0.675956	0.516859	0.440628	0.463239	0.458488	0.516859	0.554993	0.496695	0.576918	0.487798	0.514027	0.464812	0.562829	0.588194
OG10-15	0.223614	0.330055	0.428884	0.457103	0.428884	0.422592	0.403127	0.387312	0.498228	0.403127	0.512365	0.487356	0.633887	0.806253	0.867085	0.78265

## Sheet: Supplementary Fig. 6
OGs			OGs + PiAA7B			OGs + PiAA7C			OGs + PiAA7D
m/z	intensity		m/z	intensity		m/z	intensity		m/z	intensity
1000	0		1000	1		1000	0		1000	4
1000.01	0		1000.01	1		1000.01	0		1000.01	1
1000.02	0		1000.02	4		1000.02	2		1000.02	1
1000.02	0		1000.02	1		1000.02	0		1000.02	4
1000.03	2		1000.03	0		1000.03	0		1000.03	2
1000.04	0		1000.04	4		1000.04	2		1000.04	1
1000.04	0		1000.04	5		1000.04	0		1000.04	0
1000.05	0		1000.05	3		1000.05	0		1000.05	3
1000.06	0		1000.06	0		1000.06	0		1000.06	2
1000.07	0		1000.07	1		1000.07	0		1000.07	6
1000.07	1		1000.07	0		1000.07	0		1000.07	0
1000.08	0		1000.08	1		1000.08	0		1000.08	0
1000.09	0		1000.09	1		1000.09	0		1000.09	0
1000.1	0		1000.1	4		1000.1	0		1000.1	0
1000.1	1		1000.1	3		1000.1	1		1000.1	6
1000.11	3		1000.11	5		1000.11	1		1000.11	1
1000.12	5		1000.12	2		1000.12	3		1000.12	1
1000.12	6		1000.12	4		1000.12	0		1000.12	1
1000.13	3		1000.13	3		1000.13	0		1000.13	4
1000.14	4		1000.14	2		1000.14	0		1000.14	5
1000.15	1		1000.15	2		1000.15	1		1000.15	4
1000.15	1		1000.15	1		1000.15	1		1000.15	0
1000.16	0		1000.16	3		1000.16	5		1000.16	0
1000.17	0		1000.17	1		1000.17	6		1000.17	0
1000.17	1		1000.17	0		1000.17	6		1000.17	0
1000.18	0		1000.18	2		1000.18	3		1000.18	2
1000.19	6		1000.19	2		1000.19	5		1000.19	2
1000.2	2		1000.2	1		1000.2	4		1000.2	7
1000.2	0		1000.2	5		1000.2	2		1000.2	5
1000.21	0		1000.21	2		1000.21	0		1000.21	1
1000.22	4		1000.22	3		1000.22	3		1000.22	0
1000.23	0		1000.23	13		1000.23	1		1000.23	3
1000.23	1		1000.23	8		1000.23	3		1000.23	1
1000.24	1		1000.24	9		1000.24	4		1000.24	5
1000.25	1		1000.25	1		1000.25	0		1000.25	6
1000.25	3		1000.25	0		1000.25	0		1000.25	9
1000.26	6		1000.26	2		1000.26	3		1000.26	0
1000.27	3		1000.27	4		1000.27	1		1000.27	0
1000.27	3		1000.27	4		1000.27	4		1000.27	3
1000.28	1		1000.28	5		1000.28	1		1000.28	1
1000.29	0		1000.29	5		1000.29	0		1000.29	1
1000.3	0		1000.3	1		1000.3	3		1000.3	0
1000.3	1		1000.3	10		1000.3	1		1000.3	2
1000.31	3		1000.31	3		1000.31	3		1000.31	9
1000.32	4		1000.32	0		1000.32	5		1000.32	9
1000.33	2		1000.33	5		1000.33	2		1000.33	2
1000.33	2		1000.33	2		1000.33	3		1000.33	2
1000.34	6		1000.34	1		1000.34	0		1000.34	3
1000.35	1		1000.35	0		1000.35	5		1000.35	0
1000.35	2		1000.35	1		1000.35	6		1000.35	2
1000.36	3		1000.36	5		1000.36	7		1000.36	3
1000.37	0		1000.37	1		1000.37	9		1000.37	3
1000.38	0		1000.38	0		1000.38	2		1000.38	4
1000.38	1		1000.38	0		1000.38	1		1000.38	0
1000.39	4		1000.39	2		1000.39	2		1000.39	0
1000.4	0		1000.4	6		1000.4	4		1000.4	1
1000.4	3		1000.4	3		1000.4	2		1000.4	2
1000.41	3		1000.41	6		1000.41	1		1000.41	4
1000.42	3		1000.42	5		1000.42	0		1000.42	0
1000.43	1		1000.43	3		1000.43	2		1000.43	1
1000.43	0		1000.43	0		1000.43	5		1000.43	1
1000.44	2		1000.44	3		1000.44	0		1000.44	0
1000.45	0		1000.45	6		1000.45	1		1000.45	0
1000.45	1		1000.45	0		1000.45	3		1000.45	0
1000.46	1		1000.46	3		1000.46	2		1000.46	0
1000.47	1		1000.47	1		1000.47	0		1000.47	0
1000.48	2		1000.48	5		1000.48	1		1000.48	2
1000.48	0		1000.48	0		1000.48	0		1000.48	0
1000.49	0		1000.49	1		1000.49	5		1000.49	1
1000.5	2		1000.5	0		1000.5	11		1000.5	2
1000.5	1		1000.5	2		1000.5	7		1000.5	1
1000.51	1		1000.51	1		1000.51	1		1000.51	1
1000.52	0		1000.52	2		1000.52	0		1000.52	0
1000.53	2		1000.53	1		1000.53	2		1000.53	0
1000.53	1		1000.53	4		1000.53	2		1000.53	1
1000.54	0		1000.54	8		1000.54	2		1000.54	1
1000.55	3		1000.55	2		1000.55	1		1000.55	0
1000.55	2		1000.55	1		1000.55	6		1000.55	0
1000.56	1		1000.56	0		1000.56	1		1000.56	3
1000.57	4		1000.57	1		1000.57	2		1000.57	2
1000.58	0		1000.58	0		1000.58	0		1000.58	0
1000.58	1		1000.58	1		1000.58	1		1000.58	1
1000.59	10		1000.59	1		1000.59	0		1000.59	0
1000.6	9		1000.6	1		1000.6	0		1000.6	1
1000.61	8		1000.61	1		1000.61	0		1000.61	0
1000.61	4		1000.61	0		1000.61	4		1000.61	1
1000.62	3		1000.62	0		1000.62	4		1000.62	1
1000.63	2		1000.63	1		1000.63	2		1000.63	7
1000.63	5		1000.63	3		1000.63	4		1000.63	3
1000.64	2		1000.64	0		1000.64	1		1000.64	1
1000.65	1		1000.65	3		1000.65	0		1000.65	0
1000.65	1		1000.65	2		1000.65	0		1000.65	1
1000.66	7		1000.66	1		1000.66	0		1000.66	2
1000.67	1		1000.67	2		1000.67	1		1000.67	3
1000.68	0		1000.68	3		1000.68	0		1000.68	2
1000.68	1		1000.68	1		1000.68	0		1000.68	3
1000.69	2		1000.69	1		1000.69	3		1000.69	6
1000.7	4		1000.7	1		1000.7	4		1000.7	6
1000.71	2		1000.71	6		1000.71	0		1000.71	5
1000.71	1		1000.71	7		1000.71	1		1000.71	0
1000.72	0		1000.72	1		1000.72	6		1000.72	0
1000.73	3		1000.73	0		1000.73	3		1000.73	0
1000.73	1		1000.73	2		1000.73	4		1000.73	2
1000.74	1		1000.74	2		1000.74	4		1000.74	0
1000.75	0		1000.75	8		1000.75	2		1000.75	0
1000.76	3		1000.76	0		1000.76	6		1000.76	0
1000.76	2		1000.76	1		1000.76	2		1000.76	1
1000.77	2		1000.77	1		1000.77	1		1000.77	1
1000.78	8		1000.78	1		1000.78	3		1000.78	0
1000.78	7		1000.78	3		1000.78	3		1000.78	1
1000.79	0		1000.79	2		1000.79	2		1000.79	0
1000.8	2		1000.8	4		1000.8	1		1000.8	0
1000.81	0		1000.81	1		1000.81	2		1000.81	2
1000.81	0		1000.81	1		1000.81	7		1000.81	0
1000.82	5		1000.82	0		1000.82	6		1000.82	0
1000.83	1		1000.83	3		1000.83	4		1000.83	4
1000.83	3		1000.83	2		1000.83	0		1000.83	0
1000.84	3		1000.84	0		1000.84	5		1000.84	1
1000.85	2		1000.85	1		1000.85	11		1000.85	0
1000.86	3		1000.86	1		1000.86	5		1000.86	0
1000.86	1		1000.86	1		1000.86	0		1000.86	5
1000.87	1		1000.87	6		1000.87	0		1000.87	3
1000.88	3		1000.88	1		1000.88	0		1000.88	1
1000.88	5		1000.88	5		1000.88	1		1000.88	8
1000.89	1		1000.89	5		1000.89	2		1000.89	4
1000.9	0		1000.9	4		1000.9	1		1000.9	1
1000.91	0		1000.91	4		1000.91	4		1000.91	0
1000.91	2		1000.91	3		1000.91	3		1000.91	0
1000.92	1		1000.92	8		1000.92	0		1000.92	1
1000.93	4		1000.93	9		1000.93	0		1000.93	8
1000.93	0		1000.93	4		1000.93	1		1000.93	1
1000.94	3		1000.94	1		1000.94	0		1000.94	2
1000.95	2		1000.95	3		1000.95	3		1000.95	4
1000.96	2		1000.96	4		1000.96	4		1000.96	8
1000.96	0		1000.96	0		1000.96	0		1000.96	5
1000.97	2		1000.97	0		1000.97	1		1000.97	12
1000.98	4		1000.98	5		1000.98	4		1000.98	3
1000.99	0		1000.99	7		1000.99	2		1000.99	5
1000.99	0		1000.99	1		1000.99	1		1000.99	9
1001	2		1001	5		1001	0		1001	4
1001.01	2		1001.01	1		1001.01	3		1001.01	2
1001.01	2		1001.01	0		1001.01	4		1001.01	2
1001.02	0		1001.02	0		1001.02	6		1001.02	5
1001.03	4		1001.03	3		1001.03	3		1001.03	1
1001.03	9		1001.03	5		1001.03	7		1001.03	1
1001.04	3		1001.04	3		1001.04	6		1001.04	0
1001.05	6		1001.05	0		1001.05	7		1001.05	0
1001.06	0		1001.06	3		1001.06	12		1001.06	0
1001.06	4		1001.06	3		1001.06	4		1001.06	4
1001.07	3		1001.07	1		1001.07	0		1001.07	3
1001.08	8		1001.08	2		1001.08	1		1001.08	6
1001.09	3		1001.09	2		1001.09	1		1001.09	0
1001.09	1		1001.09	0		1001.09	3		1001.09	1
1001.1	4		1001.1	0		1001.1	0		1001.1	0
1001.11	0		1001.11	0		1001.11	0		1001.11	1
1001.11	3		1001.11	3		1001.11	1		1001.11	0
1001.12	1		1001.12	0		1001.12	4		1001.12	1
1001.13	1		1001.13	5		1001.13	3		1001.13	1
1001.14	1		1001.14	3		1001.14	1		1001.14	7
1001.14	11		1001.14	5		1001.14	3		1001.14	3
1001.15	11		1001.15	1		1001.15	0		1001.15	1
1001.16	4		1001.16	3		1001.16	1		1001.16	6
1001.16	5		1001.16	1		1001.16	2		1001.16	7
1001.17	1		1001.17	3		1001.17	4		1001.17	4
1001.18	7		1001.18	2		1001.18	1		1001.18	1
1001.19	6		1001.19	2		1001.19	1		1001.19	8
1001.19	7		1001.19	0		1001.19	8		1001.19	8
1001.2	4		1001.2	2		1001.2	4		1001.2	0
1001.21	0		1001.21	7		1001.21	3		1001.21	1
1001.22	1		1001.22	2		1001.22	3		1001.22	2
1001.22	2		1001.22	1		1001.22	2		1001.22	6
1001.23	0		1001.23	1		1001.23	1		1001.23	5
1001.24	0		1001.24	1		1001.24	1		1001.24	5
1001.24	0		1001.24	7		1001.24	0		1001.24	6
1001.25	3		1001.25	5		1001.25	4		1001.25	3
1001.26	3		1001.26	3		1001.26	0		1001.26	1
1001.26	0		1001.26	2		1001.26	1		1001.26	4
1001.27	7		1001.27	1		1001.27	0		1001.27	2
1001.28	1		1001.28	3		1001.28	0		1001.28	2
1001.29	2		1001.29	6		1001.29	4		1001.29	2
1001.29	2		1001.29	3		1001.29	6		1001.29	2
1001.3	0		1001.3	7		1001.3	1		1001.3	2
1001.31	0		1001.31	3		1001.31	4		1001.31	3
1001.32	0		1001.32	2		1001.32	0		1001.32	2
1001.32	1		1001.32	5		1001.32	3		1001.32	2
1001.33	2		1001.33	2		1001.33	2		1001.33	2
1001.34	1		1001.34	6		1001.34	5		1001.34	3
1001.34	1		1001.34	6		1001.34	3		1001.34	4
1001.35	0		1001.35	8		1001.35	7		1001.35	0
1001.36	6		1001.36	12		1001.36	1		1001.36	1
1001.37	2		1001.37	2		1001.37	1		1001.37	0
1001.37	2		1001.37	3		1001.37	2		1001.37	1
1001.38	2		1001.38	1		1001.38	2		1001.38	0
1001.39	8		1001.39	0		1001.39	0		1001.39	0
1001.39	3		1001.39	1		1001.39	0		1001.39	0
1001.4	4		1001.4	0		1001.4	1		1001.4	2
1001.41	4		1001.41	0		1001.41	0		1001.41	3
1001.42	2		1001.42	2		1001.42	1		1001.42	0
1001.42	0		1001.42	1		1001.42	0		1001.42	3
1001.43	2		1001.43	1		1001.43	5		1001.43	0
1001.44	1		1001.44	9		1001.44	5		1001.44	1
1001.44	0		1001.44	2		1001.44	6		1001.44	1
1001.45	2		1001.45	1		1001.45	2		1001.45	1
1001.46	3		1001.46	2		1001.46	5		1001.46	3
1001.47	0		1001.47	4		1001.47	4		1001.47	7
1001.47	3		1001.47	2		1001.47	0		1001.47	11
1001.48	2		1001.48	2		1001.48	2		1001.48	2
1001.49	2		1001.49	3		1001.49	1		1001.49	2
1001.5	1		1001.5	7		1001.5	0		1001.5	2
1001.5	1		1001.5	8		1001.5	4		1001.5	2
1001.51	1		1001.51	6		1001.51	0		1001.51	3
1001.52	4		1001.52	1		1001.52	1		1001.52	2
1001.52	7		1001.52	5		1001.52	3		1001.52	1
1001.53	1		1001.53	4		1001.53	3		1001.53	1
1001.54	3		1001.54	6		1001.54	2		1001.54	2
1001.54	2		1001.54	2		1001.54	2		1001.54	0
1001.55	1		1001.55	5		1001.55	3		1001.55	0
1001.56	2		1001.56	2		1001.56	5		1001.56	2
1001.57	1		1001.57	3		1001.57	0		1001.57	5
1001.57	3		1001.57	3		1001.57	3		1001.57	1
1001.58	0		1001.58	8		1001.58	5		1001.58	2
1001.59	1		1001.59	7		1001.59	0		1001.59	0
1001.6	3		1001.6	2		1001.6	3		1001.6	3
1001.6	0		1001.6	0		1001.6	4		1001.6	7
1001.61	7		1001.61	4		1001.61	0		1001.61	2
1001.62	7		1001.62	5		1001.62	1		1001.62	0
1001.62	4		1001.62	10		1001.62	3		1001.62	2
1001.63	6		1001.63	6		1001.63	4		1001.63	3
1001.64	8		1001.64	2		1001.64	3		1001.64	2
1001.64	3		1001.64	4		1001.64	2		1001.64	1
1001.65	0		1001.65	0		1001.65	2		1001.65	6
1001.66	0		1001.66	1		1001.66	5		1001.66	2
1001.67	2		1001.67	0		1001.67	1		1001.67	4
1001.67	3		1001.67	1		1001.67	0		1001.67	1
1001.68	2		1001.68	2		1001.68	2		1001.68	1
1001.69	1		1001.69	3		1001.69	1		1001.69	1
1001.7	0		1001.7	4		1001.7	0		1001.7	0
1001.7	0		1001.7	4		1001.7	2		1001.7	0
1001.71	4		1001.71	4		1001.71	1		1001.71	3
1001.72	2		1001.72	4		1001.72	1		1001.72	0
1001.72	2		1001.72	5		1001.72	1		1001.72	0
1001.73	5		1001.73	3		1001.73	5		1001.73	1
1001.74	12		1001.74	3		1001.74	0		1001.74	2
1001.75	4		1001.75	5		1001.75	0		1001.75	2
1001.75	1		1001.75	3		1001.75	1		1001.75	3
1001.76	0		1001.76	1		1001.76	0		1001.76	0
1001.77	4		1001.77	0		1001.77	1		1001.77	0
1001.77	6		1001.77	0		1001.77	7		1001.77	0
1001.78	6		1001.78	0		1001.78	3		1001.78	0
1001.79	5		1001.79	2		1001.79	3		1001.79	1
1001.8	3		1001.8	1		1001.8	0		1001.8	3
1001.8	2		1001.8	0		1001.8	0		1001.8	3
1001.81	3		1001.81	0		1001.81	0		1001.81	6
1001.82	3		1001.82	0		1001.82	1		1001.82	12
1001.83	2		1001.83	0		1001.83	1		1001.83	1
1001.83	1		1001.83	0		1001.83	1		1001.83	1
1001.84	0		1001.84	4		1001.84	2		1001.84	1
1001.85	0		1001.85	2		1001.85	6		1001.85	0
1001.85	1		1001.85	1		1001.85	9		1001.85	0
1001.86	0		1001.86	0		1001.86	2		1001.86	11
1001.87	5		1001.87	0		1001.87	0		1001.87	3
1001.88	5		1001.88	4		1001.88	1		1001.88	3
1001.88	1		1001.88	0		1001.88	3		1001.88	2
1001.89	3		1001.89	0		1001.89	0		1001.89	2
1001.9	8		1001.9	5		1001.9	1		1001.9	5
1001.9	10		1001.9	6		1001.9	4		1001.9	1
1001.91	9		1001.91	5		1001.91	3		1001.91	0
1001.92	1		1001.92	1		1001.92	0		1001.92	1
1001.92	3		1001.92	1		1001.92	5		1001.92	1
1001.93	7		1001.93	0		1001.93	1		1001.93	2
1001.94	0		1001.94	7		1001.94	0		1001.94	0
1001.95	1		1001.95	4		1001.95	1		1001.95	1
1001.95	0		1001.95	5		1001.95	3		1001.95	3
1001.96	4		1001.96	1		1001.96	0		1001.96	0
1001.97	0		1001.97	0		1001.97	0		1001.97	7
1001.98	2		1001.98	5		1001.98	4		1001.98	1
1001.98	3		1001.98	5		1001.98	2		1001.98	0
1001.99	6		1001.99	0		1001.99	1		1001.99	1
1002	4		1002	2		1002	3		1002	1
1002	2		1002	2		1002	3		1002	0
1002.01	4		1002.01	0		1002.01	0		1002.01	1
1002.02	0		1002.02	0		1002.02	0		1002.02	0
1002.03	0		1002.03	2		1002.03	1		1002.03	8
1002.03	2		1002.03	7		1002.03	1		1002.03	4
1002.04	1		1002.04	4		1002.04	1		1002.04	0
1002.05	0		1002.05	10		1002.05	6		1002.05	0
1002.05	5		1002.05	1		1002.05	1		1002.05	0
1002.06	5		1002.06	3		1002.06	1		1002.06	1
1002.07	3		1002.07	1		1002.07	1		1002.07	3
1002.08	1		1002.08	0		1002.08	1		1002.08	1
1002.08	8		1002.08	9		1002.08	2		1002.08	1
1002.09	2		1002.09	1		1002.09	0		1002.09	1
1002.1	1		1002.1	5		1002.1	1		1002.1	10
1002.11	2		1002.11	9		1002.11	1		1002.11	2
1002.11	1		1002.11	3		1002.11	1		1002.11	4
1002.12	0		1002.12	1		1002.12	3		1002.12	1
1002.13	0		1002.13	2		1002.13	1		1002.13	0
1002.13	1		1002.13	3		1002.13	2		1002.13	4
1002.14	3		1002.14	2		1002.14	2		1002.14	2
1002.15	2		1002.15	1		1002.15	3		1002.15	2
1002.15	0		1002.15	2		1002.15	0		1002.15	0
1002.16	1		1002.16	1		1002.16	1		1002.16	0
1002.17	2		1002.17	3		1002.17	0		1002.17	0
1002.18	1		1002.18	1		1002.18	6		1002.18	0
1002.18	6		1002.18	1		1002.18	13		1002.18	4
1002.19	1		1002.19	0		1002.19	3		1002.19	6
1002.2	4		1002.2	2		1002.2	8		1002.2	1
1002.21	5		1002.21	1		1002.21	2		1002.21	5
1002.21	3		1002.21	0		1002.21	2		1002.21	2
1002.22	1		1002.22	3		1002.22	2		1002.22	3
1002.23	3		1002.23	2		1002.23	0		1002.23	0
1002.23	0		1002.23	2		1002.23	1		1002.23	3
1002.24	0		1002.24	0		1002.24	0		1002.24	5
1002.25	1		1002.25	0		1002.25	0		1002.25	3
1002.25	3		1002.25	4		1002.25	0		1002.25	3
1002.26	3		1002.26	2		1002.26	1		1002.26	4
1002.27	1		1002.27	5		1002.27	0		1002.27	2
1002.28	5		1002.28	8		1002.28	3		1002.28	0
1002.28	5		1002.28	9		1002.28	1		1002.28	4
1002.29	2		1002.29	1		1002.29	5		1002.29	9
1002.3	3		1002.3	4		1002.3	5		1002.3	7
1002.31	3		1002.31	1		1002.31	11		1002.31	1
1002.31	6		1002.31	5		1002.31	1		1002.31	0
1002.32	2		1002.32	0		1002.32	1		1002.32	5
1002.33	2		1002.33	1		1002.33	3		1002.33	2
1002.33	3		1002.33	4		1002.33	1		1002.33	1
1002.34	4		1002.34	3		1002.34	3		1002.34	2
1002.35	4		1002.35	0		1002.35	1		1002.35	3
1002.36	6		1002.36	2		1002.36	3		1002.36	3
1002.36	1		1002.36	2		1002.36	1		1002.36	4
1002.37	2		1002.37	1		1002.37	1		1002.37	3
1002.38	1		1002.38	1		1002.38	0		1002.38	4
1002.38	1		1002.38	1		1002.38	3		1002.38	0
1002.39	3		1002.39	1		1002.39	0		1002.39	8
1002.4	5		1002.4	1		1002.4	1		1002.4	2
1002.41	0		1002.41	1		1002.41	2		1002.41	1
1002.41	0		1002.41	0		1002.41	2		1002.41	0
1002.42	0		1002.42	1		1002.42	0		1002.42	1
1002.43	0		1002.43	1		1002.43	1		1002.43	4
1002.43	2		1002.43	1		1002.43	1		1002.43	0
1002.44	3		1002.44	5		1002.44	4		1002.44	0
1002.45	1		1002.45	4		1002.45	1		1002.45	3
1002.46	1		1002.46	4		1002.46	1		1002.46	5
1002.46	0		1002.46	1		1002.46	1		1002.46	1
1002.47	0		1002.47	0		1002.47	0		1002.47	0
1002.48	0		1002.48	0		1002.48	2		1002.48	0
1002.49	0		1002.49	2		1002.49	0		1002.49	1
1002.49	1		1002.49	1		1002.49	1		1002.49	2
1002.5	1		1002.5	4		1002.5	0		1002.5	2
1002.51	2		1002.51	13		1002.51	3		1002.51	1
1002.51	0		1002.51	11		1002.51	4		1002.51	5
1002.52	1		1002.52	7		1002.52	1		1002.52	1
1002.53	6		1002.53	0		1002.53	1		1002.53	1
1002.54	3		1002.54	8		1002.54	2		1002.54	0
1002.54	4		1002.54	4		1002.54	1		1002.54	2
1002.55	5		1002.55	5		1002.55	1		1002.55	3
1002.56	5		1002.56	1		1002.56	0		1002.56	1
1002.56	0		1002.56	0		1002.56	1		1002.56	2
1002.57	0		1002.57	0		1002.57	0		1002.57	2
1002.58	0		1002.58	7		1002.58	0		1002.58	0
1002.59	0		1002.59	4		1002.59	0		1002.59	0
1002.59	0		1002.59	2		1002.59	2		1002.59	0
1002.6	1		1002.6	2		1002.6	0		1002.6	1
1002.61	0		1002.61	0		1002.61	1		1002.61	0
1002.61	3		1002.61	1		1002.61	2		1002.61	0
1002.62	2		1002.62	2		1002.62	5		1002.62	0
1002.63	4		1002.63	2		1002.63	4		1002.63	2
1002.64	3		1002.64	1		1002.64	0		1002.64	3
1002.64	3		1002.64	1		1002.64	1		1002.64	0
1002.65	3		1002.65	0		1002.65	0		1002.65	0
1002.66	8		1002.66	3		1002.66	7		1002.66	1
1002.66	6		1002.66	4		1002.66	6		1002.66	1
1002.67	10		1002.67	5		1002.67	0		1002.67	0
1002.68	0		1002.68	3		1002.68	0		1002.68	5
1002.69	3		1002.69	2		1002.69	0		1002.69	2
1002.69	3		1002.69	4		1002.69	1		1002.69	2
1002.7	0		1002.7	0		1002.7	0		1002.7	1
1002.71	3		1002.71	2		1002.71	0		1002.71	0
1002.72	2		1002.72	2		1002.72	0		1002.72	1
1002.72	1		1002.72	1		1002.72	1		1002.72	0
1002.73	1		1002.73	1		1002.73	0		1002.73	1
1002.74	2		1002.74	3		1002.74	5		1002.74	3
1002.74	4		1002.74	1		1002.74	1		1002.74	0
1002.75	3		1002.75	7		1002.75	2		1002.75	2
1002.76	4		1002.76	4		1002.76	5		1002.76	3
1002.76	0		1002.76	1		1002.76	3		1002.76	0
1002.77	1		1002.77	1		1002.77	3		1002.77	1
1002.78	1		1002.78	1		1002.78	4		1002.78	0
1002.79	6		1002.79	0		1002.79	1		1002.79	1
1002.79	3		1002.79	3		1002.79	2		1002.79	1
1002.8	0		1002.8	0		1002.8	7		1002.8	0
1002.81	0		1002.81	2		1002.81	6		1002.81	1
1002.82	6		1002.82	0		1002.82	6		1002.82	1
1002.82	10		1002.82	0		1002.82	2		1002.82	0
1002.83	12		1002.83	0		1002.83	1		1002.83	0
1002.84	15		1002.84	0		1002.84	2		1002.84	1
1002.84	0		1002.84	0		1002.84	0		1002.84	2
1002.85	1		1002.85	3		1002.85	4		1002.85	4
1002.86	1		1002.86	0		1002.86	2		1002.86	0
1002.87	0		1002.87	2		1002.87	8		1002.87	5
1002.87	2		1002.87	1		1002.87	3		1002.87	1
1002.88	1		1002.88	0		1002.88	0		1002.88	0
1002.89	1		1002.89	1		1002.89	4		1002.89	1
1002.89	2		1002.89	1		1002.89	2		1002.89	4
1002.9	4		1002.9	2		1002.9	2		1002.9	0
1002.91	4		1002.91	1		1002.91	2		1002.91	3
1002.92	1		1002.92	5		1002.92	6		1002.92	3
1002.92	0		1002.92	6		1002.92	0		1002.92	2
1002.93	1		1002.93	5		1002.93	4		1002.93	1
1002.94	2		1002.94	4		1002.94	2		1002.94	3
1002.95	1		1002.95	2		1002.95	5		1002.95	2
1002.95	4		1002.95	6		1002.95	2		1002.95	0
1002.96	6		1002.96	7		1002.96	0		1002.96	1
1002.97	2		1002.97	2		1002.97	0		1002.97	0
1002.97	3		1002.97	1		1002.97	1		1002.97	2
1002.98	0		1002.98	3		1002.98	1		1002.98	5
1002.99	1		1002.99	2		1002.99	0		1002.99	1
1003	0		1003	1		1003	0		1003	0
1003	1		1003	1		1003	1		1003	0
1003.01	0		1003.01	1		1003.01	0		1003.01	4
1003.02	1		1003.02	1		1003.02	3		1003.02	0
1003.02	0		1003.02	2		1003.02	5		1003.02	1
1003.03	2		1003.03	7		1003.03	2		1003.03	0
1003.04	3		1003.04	9		1003.04	5		1003.04	0
1003.04	0		1003.04	2		1003.04	7		1003.04	1
1003.05	3		1003.05	1		1003.05	1		1003.05	4
1003.06	0		1003.06	3		1003.06	4		1003.06	1
1003.07	2		1003.07	1		1003.07	1		1003.07	2
1003.07	6		1003.07	2		1003.07	1		1003.07	2
1003.08	0		1003.08	0		1003.08	3		1003.08	2
1003.09	1		1003.09	8		1003.09	3		1003.09	2
1003.1	2		1003.1	1		1003.1	0		1003.1	4
1003.1	2		1003.1	0		1003.1	4		1003.1	1
1003.11	0		1003.11	0		1003.11	6		1003.11	1
1003.12	4		1003.12	2		1003.12	2		1003.12	1
1003.12	2		1003.12	4		1003.12	2		1003.12	2
1003.13	0		1003.13	2		1003.13	4		1003.13	5
1003.14	0		1003.14	3		1003.14	3		1003.14	1
1003.15	0		1003.15	0		1003.15	1		1003.15	1
1003.15	2		1003.15	1		1003.15	0		1003.15	1
1003.16	0		1003.16	4		1003.16	1		1003.16	0
1003.17	0		1003.17	1		1003.17	0		1003.17	1
1003.17	0		1003.17	4		1003.17	4		1003.17	3
1003.18	1		1003.18	6		1003.18	3		1003.18	1
1003.19	0		1003.19	5		1003.19	3		1003.19	4
1003.2	7		1003.2	2		1003.2	1		1003.2	0
1003.2	4		1003.2	0		1003.2	0		1003.2	1
1003.21	0		1003.21	1		1003.21	0		1003.21	0
1003.22	3		1003.22	2		1003.22	1		1003.22	0
1003.23	2		1003.23	3		1003.23	1		1003.23	2
1003.23	3		1003.23	0		1003.23	5		1003.23	0
1003.24	0		1003.24	3		1003.24	4		1003.24	1
1003.25	1		1003.25	4		1003.25	4		1003.25	5
1003.25	0		1003.25	1		1003.25	2		1003.25	4
1003.26	1		1003.26	2		1003.26	2		1003.26	1
1003.27	0		1003.27	0		1003.27	5		1003.27	3
1003.27	1		1003.27	2		1003.27	1		1003.27	1
1003.28	5		1003.28	5		1003.28	1		1003.28	1
1003.29	6		1003.29	1		1003.29	0		1003.29	0
1003.3	2		1003.3	1		1003.3	3		1003.3	4
1003.3	2		1003.3	6		1003.3	1		1003.3	2
1003.31	2		1003.31	4		1003.31	0		1003.31	3
1003.32	1		1003.32	2		1003.32	5		1003.32	1
1003.33	2		1003.33	0		1003.33	5		1003.33	2
1003.33	0		1003.33	0		1003.33	5		1003.33	0
1003.34	0		1003.34	2		1003.34	4		1003.34	2
1003.35	0		1003.35	0		1003.35	4		1003.35	0
1003.35	2		1003.35	0		1003.35	5		1003.35	0
1003.36	2		1003.36	5		1003.36	1		1003.36	0
1003.37	0		1003.37	1		1003.37	1		1003.37	0
1003.38	4		1003.38	0		1003.38	0		1003.38	0
1003.38	3		1003.38	0		1003.38	2		1003.38	0
1003.39	2		1003.39	4		1003.39	0		1003.39	7
1003.4	1		1003.4	4		1003.4	0		1003.4	5
1003.4	1		1003.4	3		1003.4	0		1003.4	0
1003.41	2		1003.41	1		1003.41	4		1003.41	2
1003.42	0		1003.42	2		1003.42	3		1003.42	4
1003.43	1		1003.43	1		1003.43	0		1003.43	0
1003.43	1		1003.43	0		1003.43	6		1003.43	3
1003.44	0		1003.44	2		1003.44	0		1003.44	2
1003.45	0		1003.45	5		1003.45	2		1003.45	0
1003.46	0		1003.46	6		1003.46	0		1003.46	0
1003.46	0		1003.46	1		1003.46	1		1003.46	1
1003.47	0		1003.47	0		1003.47	2		1003.47	6
1003.48	0		1003.48	2		1003.48	1		1003.48	1
1003.48	2		1003.48	0		1003.48	7		1003.48	0
1003.49	0		1003.49	4		1003.49	7		1003.49	0
1003.5	0		1003.5	7		1003.5	3		1003.5	1
1003.5	2		1003.5	0		1003.5	1		1003.5	0
1003.51	0		1003.51	0		1003.51	0		1003.51	0
1003.52	0		1003.52	0		1003.52	0		1003.52	1
1003.53	1		1003.53	0		1003.53	2		1003.53	4
1003.53	1		1003.53	1		1003.53	3		1003.53	8
1003.54	3		1003.54	1		1003.54	2		1003.54	2
1003.55	1		1003.55	1		1003.55	1		1003.55	0
1003.55	0		1003.55	4		1003.55	0		1003.55	1
1003.56	1		1003.56	10		1003.56	3		1003.56	1
1003.57	1		1003.57	6		1003.57	1		1003.57	3
1003.58	0		1003.58	0		1003.58	3		1003.58	1
1003.58	0		1003.58	0		1003.58	1		1003.58	0
1003.59	0		1003.59	0		1003.59	2		1003.59	0
1003.6	3		1003.6	0		1003.6	0		1003.6	1
1003.61	3		1003.61	0		1003.61	0		1003.61	0
1003.61	3		1003.61	3		1003.61	0		1003.61	0
1003.62	2		1003.62	4		1003.62	7		1003.62	5
1003.63	0		1003.63	0		1003.63	2		1003.63	1
1003.63	4		1003.63	2		1003.63	0		1003.63	1
1003.64	5		1003.64	3		1003.64	0		1003.64	0
1003.65	2		1003.65	0		1003.65	3		1003.65	0
1003.66	0		1003.66	0		1003.66	2		1003.66	4
1003.66	4		1003.66	1		1003.66	4		1003.66	1
1003.67	4		1003.67	6		1003.67	7		1003.67	1
1003.68	0		1003.68	4		1003.68	7		1003.68	3
1003.68	0		1003.68	3		1003.68	3		1003.68	4
1003.69	5		1003.69	0		1003.69	2		1003.69	2
1003.7	5		1003.7	4		1003.7	4		1003.7	2
1003.71	0		1003.71	2		1003.71	8		1003.71	1
1003.71	0		1003.71	2		1003.71	4		1003.71	1
1003.72	0		1003.72	3		1003.72	0		1003.72	1
1003.73	0		1003.73	1		1003.73	0		1003.73	0
1003.74	3		1003.74	2		1003.74	0		1003.74	0
1003.74	5		1003.74	1		1003.74	3		1003.74	0
1003.75	5		1003.75	0		1003.75	1		1003.75	2
1003.76	5		1003.76	2		1003.76	0		1003.76	0
1003.76	6		1003.76	1		1003.76	0		1003.76	0
1003.77	0		1003.77	1		1003.77	0		1003.77	1
1003.78	4		1003.78	3		1003.78	4		1003.78	5
1003.78	1		1003.78	5		1003.78	3		1003.78	0
1003.79	2		1003.79	2		1003.79	2		1003.79	0
1003.8	0		1003.8	2		1003.8	1		1003.8	0
1003.81	3		1003.81	1		1003.81	3		1003.81	0
1003.81	2		1003.81	1		1003.81	1		1003.81	1
1003.82	1		1003.82	1		1003.82	3		1003.82	1
1003.83	1		1003.83	2		1003.83	2		1003.83	0
1003.84	1		1003.84	3		1003.84	2		1003.84	0
1003.84	0		1003.84	3		1003.84	0		1003.84	2
1003.85	0		1003.85	1		1003.85	0		1003.85	0
1003.86	0		1003.86	1		1003.86	1		1003.86	0
1003.86	0		1003.86	4		1003.86	4		1003.86	3
1003.87	1		1003.87	0		1003.87	0		1003.87	1
1003.88	0		1003.88	1		1003.88	0		1003.88	1
1003.89	3		1003.89	1		1003.89	3		1003.89	1
1003.89	1		1003.89	5		1003.89	0		1003.89	0
1003.9	1		1003.9	1		1003.9	0		1003.9	0
1003.91	1		1003.91	4		1003.91	1		1003.91	0
1003.91	3		1003.91	0		1003.91	2		1003.91	0
1003.92	0		1003.92	1		1003.92	2		1003.92	4
1003.93	1		1003.93	0		1003.93	3		1003.93	0
1003.94	0		1003.94	0		1003.94	0		1003.94	4
1003.94	1		1003.94	1		1003.94	0		1003.94	2
1003.95	3		1003.95	0		1003.95	1		1003.95	0
1003.96	6		1003.96	4		1003.96	0		1003.96	0
1003.97	1		1003.97	0		1003.97	5		1003.97	0
1003.97	2		1003.97	2		1003.97	8		1003.97	0
1003.98	3		1003.98	1		1003.98	5		1003.98	4
1003.99	0		1003.99	0		1003.99	1		1003.99	2
1003.99	0		1003.99	3		1003.99	4		1003.99	2
1004	0		1004	1		1004	0		1004	1
1004.01	1		1004.01	0		1004.01	0		1004.01	0
1004.01	0		1004.01	2		1004.01	2		1004.01	3
1004.02	7		1004.02	0		1004.02	6		1004.02	3
1004.03	9		1004.03	0		1004.03	4		1004.03	0
1004.04	9		1004.04	1		1004.04	1		1004.04	0
1004.04	2		1004.04	4		1004.04	1		1004.04	0
1004.05	3		1004.05	8		1004.05	1		1004.05	3
1004.06	0		1004.06	1		1004.06	4		1004.06	4
1004.07	1		1004.07	1		1004.07	1		1004.07	1
1004.07	0		1004.07	1		1004.07	2		1004.07	3
1004.08	2		1004.08	0		1004.08	3		1004.08	0
1004.09	0		1004.09	2		1004.09	2		1004.09	1
1004.09	0		1004.09	1		1004.09	0		1004.09	0
1004.1	1		1004.1	3		1004.1	5		1004.1	1
1004.11	1		1004.11	5		1004.11	2		1004.11	0
1004.12	1		1004.12	0		1004.12	2		1004.12	2
1004.12	2		1004.12	0		1004.12	0		1004.12	5
1004.13	0		1004.13	5		1004.13	1		1004.13	0
1004.14	1		1004.14	3		1004.14	1		1004.14	3
1004.14	0		1004.14	2		1004.14	1		1004.14	0
1004.15	0		1004.15	0		1004.15	0		1004.15	0
1004.16	2		1004.16	0		1004.16	1		1004.16	1
1004.17	1		1004.17	2		1004.17	3		1004.17	4
1004.17	2		1004.17	0		1004.17	0		1004.17	1
1004.18	0		1004.18	1		1004.18	0		1004.18	0
1004.19	2		1004.19	3		1004.19	0		1004.19	1
1004.2	0		1004.2	2		1004.2	0		1004.2	1
1004.2	1		1004.2	3		1004.2	3		1004.2	3
1004.21	4		1004.21	1		1004.21	2		1004.21	0
1004.22	3		1004.22	2		1004.22	2		1004.22	1
1004.22	6		1004.22	5		1004.22	4		1004.22	0
1004.23	1		1004.23	2		1004.23	2		1004.23	0
1004.24	4		1004.24	1		1004.24	1		1004.24	0
1004.25	2		1004.25	0		1004.25	3		1004.25	1
1004.25	1		1004.25	3		1004.25	1		1004.25	0
1004.26	0		1004.26	3		1004.26	3		1004.26	1
1004.27	0		1004.27	3		1004.27	6		1004.27	0
1004.27	1		1004.27	6		1004.27	0		1004.27	1
1004.28	0		1004.28	3		1004.28	3		1004.28	2
1004.29	2		1004.29	2		1004.29	1		1004.29	1
1004.3	2		1004.3	0		1004.3	2		1004.3	1
1004.3	0		1004.3	1		1004.3	3		1004.3	0
1004.31	0		1004.31	0		1004.31	3		1004.31	0
1004.32	1		1004.32	2		1004.32	1		1004.32	0
1004.32	2		1004.32	5		1004.32	4		1004.32	2
1004.33	0		1004.33	2		1004.33	0		1004.33	1
1004.34	3		1004.34	4		1004.34	0		1004.34	3
1004.35	2		1004.35	4		1004.35	0		1004.35	1
1004.35	2		1004.35	2		1004.35	4		1004.35	0
1004.36	0		1004.36	1		1004.36	1		1004.36	0
1004.37	3		1004.37	7		1004.37	0		1004.37	0
1004.38	0		1004.38	0		1004.38	0		1004.38	0
1004.38	0		1004.38	2		1004.38	0		1004.38	2
1004.39	0		1004.39	0		1004.39	1		1004.39	0
1004.4	0		1004.4	0		1004.4	0		1004.4	2
1004.4	0		1004.4	0		1004.4	0		1004.4	1
1004.41	2		1004.41	2		1004.41	0		1004.41	0
1004.42	0		1004.42	1		1004.42	0		1004.42	3
1004.42	0		1004.42	1		1004.42	0		1004.42	0
1004.43	0		1004.43	2		1004.43	1		1004.43	0
1004.44	0		1004.44	0		1004.44	0		1004.44	3
1004.45	0		1004.45	2		1004.45	0		1004.45	0
1004.45	1		1004.45	1		1004.45	1		1004.45	3
1004.46	5		1004.46	1		1004.46	0		1004.46	2
1004.47	1		1004.47	5		1004.47	0		1004.47	3
1004.48	1		1004.48	7		1004.48	0		1004.48	3
1004.48	2		1004.48	0		1004.48	0		1004.48	5
1004.49	0		1004.49	1		1004.49	0		1004.49	2
1004.5	1		1004.5	3		1004.5	1		1004.5	3
1004.5	0		1004.5	2		1004.5	0		1004.5	1
1004.51	1		1004.51	3		1004.51	0		1004.51	1
1004.52	0		1004.52	2		1004.52	1		1004.52	0
1004.53	1		1004.53	1		1004.53	0		1004.53	2
1004.53	3		1004.53	2		1004.53	0		1004.53	1
1004.54	2		1004.54	1		1004.54	1		1004.54	1
1004.55	0		1004.55	5		1004.55	5		1004.55	2
1004.55	0		1004.55	4		1004.55	0		1004.55	0
1004.56	0		1004.56	5		1004.56	1		1004.56	0
1004.57	5		1004.57	0		1004.57	0		1004.57	0
1004.58	6		1004.58	3		1004.58	1		1004.58	0
1004.58	1		1004.58	1		1004.58	3		1004.58	0
1004.59	1		1004.59	0		1004.59	0		1004.59	2
1004.6	1		1004.6	0		1004.6	5		1004.6	4
1004.61	0		1004.61	0		1004.61	1		1004.61	0
1004.61	1		1004.61	0		1004.61	0		1004.61	3
1004.62	5		1004.62	1		1004.62	0		1004.62	0
1004.63	0		1004.63	6		1004.63	4		1004.63	3
1004.63	2		1004.63	0		1004.63	6		1004.63	5
1004.64	0		1004.64	0		1004.64	1		1004.64	1
1004.65	3		1004.65	2		1004.65	0		1004.65	2
1004.65	3		1004.65	1		1004.65	1		1004.65	1
1004.66	7		1004.66	3		1004.66	2		1004.66	0
1004.67	8		1004.67	0		1004.67	3		1004.67	0
1004.68	1		1004.68	0		1004.68	0		1004.68	2
1004.68	0		1004.68	0		1004.68	2		1004.68	1
1004.69	0		1004.69	0		1004.69	1		1004.69	0
1004.7	1		1004.7	0		1004.7	2		1004.7	6
1004.71	5		1004.71	0		1004.71	0		1004.71	0
1004.71	3		1004.71	0		1004.71	3		1004.71	0
1004.72	7		1004.72	1		1004.72	2		1004.72	2
1004.73	1		1004.73	0		1004.73	0		1004.73	1
1004.73	1		1004.73	0		1004.73	2		1004.73	0
1004.74	0		1004.74	0		1004.74	3		1004.74	4
1004.75	0		1004.75	0		1004.75	3		1004.75	1
1004.76	0		1004.76	6		1004.76	1		1004.76	1
1004.76	1		1004.76	0		1004.76	1		1004.76	1
1004.77	5		1004.77	0		1004.77	1		1004.77	2
1004.78	0		1004.78	5		1004.78	0		1004.78	0
1004.78	1		1004.78	4		1004.78	1		1004.78	1
1004.79	1		1004.79	0		1004.79	4		1004.79	0
1004.8	1		1004.8	2		1004.8	2		1004.8	0
1004.81	6		1004.81	6		1004.81	1		1004.81	3
1004.81	0		1004.81	3		1004.81	0		1004.81	2
1004.82	0		1004.82	0		1004.82	0		1004.82	1
1004.83	0		1004.83	4		1004.83	0		1004.83	1
1004.84	1		1004.84	5		1004.84	1		1004.84	0
1004.84	0		1004.84	1		1004.84	4		1004.84	0
1004.85	1		1004.85	0		1004.85	0		1004.85	1
1004.86	0		1004.86	0		1004.86	3		1004.86	1
1004.86	0		1004.86	1		1004.86	0		1004.86	0
1004.87	0		1004.87	0		1004.87	1		1004.87	4
1004.88	0		1004.88	1		1004.88	2		1004.88	2
1004.88	0		1004.88	2		1004.88	2		1004.88	0
1004.89	6		1004.89	1		1004.89	2		1004.89	0
1004.9	0		1004.9	3		1004.9	2		1004.9	0
1004.91	2		1004.91	9		1004.91	6		1004.91	0
1004.91	2		1004.91	2		1004.91	1		1004.91	0
1004.92	1		1004.92	0		1004.92	1		1004.92	1
1004.93	2		1004.93	0		1004.93	0		1004.93	1
1004.93	1		1004.93	1		1004.93	0		1004.93	0
1004.94	2		1004.94	2		1004.94	2		1004.94	4
1004.95	0		1004.95	5		1004.95	8		1004.95	3
1004.96	1		1004.96	0		1004.96	7		1004.96	0
1004.96	1		1004.96	1		1004.96	0		1004.96	1
1004.97	1		1004.97	0		1004.97	0		1004.97	5
1004.98	3		1004.98	3		1004.98	1		1004.98	4
1004.99	4		1004.99	3		1004.99	1		1004.99	3
1004.99	2		1004.99	2		1004.99	1		1004.99	0
1005	5		1005	4		1005	4		1005	0
1005.01	8		1005.01	3		1005.01	2		1005.01	0
1005.01	1		1005.01	4		1005.01	2		1005.01	2
1005.02	1		1005.02	1		1005.02	1		1005.02	0
1005.03	1		1005.03	3		1005.03	3		1005.03	0
1005.04	1		1005.04	5		1005.04	1		1005.04	0
1005.04	3		1005.04	4		1005.04	0		1005.04	3
1005.05	2		1005.05	4		1005.05	0		1005.05	4
1005.06	0		1005.06	5		1005.06	0		1005.06	0
1005.07	0		1005.07	2		1005.07	0		1005.07	0
1005.07	0		1005.07	0		1005.07	0		1005.07	1
1005.08	0		1005.08	1		1005.08	0		1005.08	0
1005.09	1		1005.09	0		1005.09	0		1005.09	0
1005.09	0		1005.09	0		1005.09	1		1005.09	2
1005.1	1		1005.1	1		1005.1	5		1005.1	3
1005.11	2		1005.11	2		1005.11	4		1005.11	0
1005.12	0		1005.12	5		1005.12	0		1005.12	2
1005.12	1		1005.12	4		1005.12	1		1005.12	0
1005.13	2		1005.13	2		1005.13	2		1005.13	1
1005.14	0		1005.14	2		1005.14	1		1005.14	2
1005.14	0		1005.14	1		1005.14	1		1005.14	2
1005.15	0		1005.15	0		1005.15	1		1005.15	0
1005.16	0		1005.16	2		1005.16	0		1005.16	2
1005.16	0		1005.16	3		1005.16	0		1005.16	0
1005.17	0		1005.17	2		1005.17	1		1005.17	3
1005.18	1		1005.18	0		1005.18	1		1005.18	0
1005.19	1		1005.19	2		1005.19	0		1005.19	6
1005.19	0		1005.19	8		1005.19	0		1005.19	5
1005.2	2		1005.2	8		1005.2	0		1005.2	11
1005.21	0		1005.21	5		1005.21	0		1005.21	9
1005.22	0		1005.22	0		1005.22	0		1005.22	5
1005.22	2		1005.22	0		1005.22	3		1005.22	1
1005.23	0		1005.23	1		1005.23	3		1005.23	3
1005.24	2		1005.24	3		1005.24	4		1005.24	1
1005.24	1		1005.24	0		1005.24	0		1005.24	1
1005.25	0		1005.25	2		1005.25	0		1005.25	0
1005.26	0		1005.26	0		1005.26	3		1005.26	1
1005.27	1		1005.27	1		1005.27	1		1005.27	0
1005.27	0		1005.27	2		1005.27	1		1005.27	0
1005.28	0		1005.28	1		1005.28	3		1005.28	2
1005.29	3		1005.29	1		1005.29	3		1005.29	0
1005.29	3		1005.29	0		1005.29	4		1005.29	1
1005.3	3		1005.3	0		1005.3	4		1005.3	1
1005.31	2		1005.31	2		1005.31	0		1005.31	1
1005.32	2		1005.32	7		1005.32	0		1005.32	1
1005.32	1		1005.32	7		1005.32	5		1005.32	2
1005.33	1		1005.33	3		1005.33	4		1005.33	3
1005.34	1		1005.34	0		1005.34	4		1005.34	2
1005.35	3		1005.35	0		1005.35	7		1005.35	2
1005.35	1		1005.35	1		1005.35	2		1005.35	1
1005.36	4		1005.36	4		1005.36	6		1005.36	10
1005.37	0		1005.37	2		1005.37	4		1005.37	7
1005.37	0		1005.37	2		1005.37	2		1005.37	2
1005.38	0		1005.38	8		1005.38	3		1005.38	1
1005.39	0		1005.39	7		1005.39	2		1005.39	4
1005.39	0		1005.39	4		1005.39	0		1005.39	0
1005.4	1		1005.4	0		1005.4	1		1005.4	0
1005.41	0		1005.41	3		1005.41	6		1005.41	2
1005.42	0		1005.42	0		1005.42	3		1005.42	1
1005.42	1		1005.42	0		1005.42	1		1005.42	1
1005.43	0		1005.43	0		1005.43	5		1005.43	4
1005.44	1		1005.44	5		1005.44	7		1005.44	0
1005.45	3		1005.45	2		1005.45	0		1005.45	1
1005.45	0		1005.45	0		1005.45	0		1005.45	2
1005.46	2		1005.46	1		1005.46	10		1005.46	0
1005.47	4		1005.47	2		1005.47	4		1005.47	2
1005.48	3		1005.48	1		1005.48	0		1005.48	9
1005.48	2		1005.48	2		1005.48	1		1005.48	0
1005.49	1		1005.49	4		1005.49	0		1005.49	0
1005.5	2		1005.5	4		1005.5	1		1005.5	0
1005.5	4		1005.5	1		1005.5	2		1005.5	1
1005.51	6		1005.51	0		1005.51	2		1005.51	0
1005.52	2		1005.52	2		1005.52	1		1005.52	3
1005.52	1		1005.52	1		1005.52	3		1005.52	2
1005.53	0		1005.53	1		1005.53	5		1005.53	2
1005.54	1		1005.54	4		1005.54	4		1005.54	0
1005.55	0		1005.55	5		1005.55	2		1005.55	5
1005.55	0		1005.55	6		1005.55	1		1005.55	2
1005.56	11		1005.56	1		1005.56	1		1005.56	0
1005.57	1		1005.57	0		1005.57	2		1005.57	2
1005.58	2		1005.58	2		1005.58	3		1005.58	8
1005.58	0		1005.58	4		1005.58	0		1005.58	12
1005.59	1		1005.59	2		1005.59	2		1005.59	0
1005.6	2		1005.6	4		1005.6	1		1005.6	0
1005.6	2		1005.6	2		1005.6	0		1005.6	1
1005.61	0		1005.61	4		1005.61	2		1005.61	2
1005.62	2		1005.62	3		1005.62	4		1005.62	5
1005.63	0		1005.63	0		1005.63	6		1005.63	2
1005.63	0		1005.63	1		1005.63	10		1005.63	0
1005.64	1		1005.64	0		1005.64	12		1005.64	8
1005.65	3		1005.65	1		1005.65	7		1005.65	5
1005.65	2		1005.65	1		1005.65	1		1005.65	6
1005.66	2		1005.66	0		1005.66	0		1005.66	3
1005.67	0		1005.67	0		1005.67	5		1005.67	0
1005.68	2		1005.68	0		1005.68	1		1005.68	0
1005.68	4		1005.68	5		1005.68	0		1005.68	1
1005.69	1		1005.69	5		1005.69	1		1005.69	3
1005.7	0		1005.7	3		1005.7	1		1005.7	4
1005.71	0		1005.71	0		1005.71	3		1005.71	1
1005.71	2		1005.71	0		1005.71	0		1005.71	1
1005.72	0		1005.72	1		1005.72	2		1005.72	0
1005.73	0		1005.73	2		1005.73	0		1005.73	0
1005.73	0		1005.73	5		1005.73	0		1005.73	0
1005.74	2		1005.74	7		1005.74	0		1005.74	3
1005.75	0		1005.75	4		1005.75	1		1005.75	0
1005.75	2		1005.75	5		1005.75	6		1005.75	0
1005.76	1		1005.76	2		1005.76	7		1005.76	1
1005.77	0		1005.77	0		1005.77	1		1005.77	0
1005.78	0		1005.78	1		1005.78	0		1005.78	2
1005.78	3		1005.78	1		1005.78	4		1005.78	0
1005.79	0		1005.79	0		1005.79	1		1005.79	1
1005.8	0		1005.8	1		1005.8	3		1005.8	0
1005.8	2		1005.8	0		1005.8	0		1005.8	0
1005.81	0		1005.81	0		1005.81	2		1005.81	2
1005.82	0		1005.82	0		1005.82	0		1005.82	3
1005.83	1		1005.83	0		1005.83	2		1005.83	2
1005.83	1		1005.83	0		1005.83	1		1005.83	0
1005.84	4		1005.84	0		1005.84	0		1005.84	1
1005.85	2		1005.85	0		1005.85	2		1005.85	1
1005.86	0		1005.86	0		1005.86	2		1005.86	3
1005.86	4		1005.86	0		1005.86	0		1005.86	1
1005.87	3		1005.87	0		1005.87	1		1005.87	2
1005.88	2		1005.88	0		1005.88	0		1005.88	0
1005.88	2		1005.88	2		1005.88	0		1005.88	2
1005.89	0		1005.89	1		1005.89	2		1005.89	1
1005.9	0		1005.9	3		1005.9	5		1005.9	0
1005.91	0		1005.91	0		1005.91	6		1005.91	0
1005.91	3		1005.91	0		1005.91	2		1005.91	7
1005.92	0		1005.92	0		1005.92	0		1005.92	5
1005.93	0		1005.93	0		1005.93	1		1005.93	1
1005.93	1		1005.93	0		1005.93	1		1005.93	1
1005.94	2		1005.94	1		1005.94	4		1005.94	0
1005.95	5		1005.95	0		1005.95	3		1005.95	0
1005.96	0		1005.96	2		1005.96	4		1005.96	0
1005.96	2		1005.96	1		1005.96	5		1005.96	6
1005.97	0		1005.97	0		1005.97	2		1005.97	2
1005.98	2		1005.98	0		1005.98	3		1005.98	3
1005.99	0		1005.99	2		1005.99	6		1005.99	0
1005.99	0		1005.99	1		1005.99	2		1005.99	1
1006	0		1006	4		1006	1		1006	2
1006.01	3		1006.01	10		1006.01	0		1006.01	0
1006.01	0		1006.01	0		1006.01	0		1006.01	1
1006.02	0		1006.02	0		1006.02	0		1006.02	1
1006.03	2		1006.03	3		1006.03	1		1006.03	1
1006.03	0		1006.03	0		1006.03	0		1006.03	0
1006.04	0		1006.04	2		1006.04	2		1006.04	2
1006.05	2		1006.05	6		1006.05	0		1006.05	0
1006.06	6		1006.06	1		1006.06	3		1006.06	1
1006.06	0		1006.06	0		1006.06	1		1006.06	1
1006.07	0		1006.07	3		1006.07	1		1006.07	0
1006.08	0		1006.08	7		1006.08	7		1006.08	3
1006.09	0		1006.09	0		1006.09	1		1006.09	3
1006.09	1		1006.09	1		1006.09	6		1006.09	1
1006.1	1		1006.1	8		1006.1	1		1006.1	0
1006.11	0		1006.11	1		1006.11	1		1006.11	2
1006.12	0		1006.12	1		1006.12	2		1006.12	0
1006.12	1		1006.12	1		1006.12	1		1006.12	3
1006.13	1		1006.13	4		1006.13	0		1006.13	1
1006.14	0		1006.14	0		1006.14	2		1006.14	2
1006.14	2		1006.14	1		1006.14	1		1006.14	8
1006.15	1		1006.15	2		1006.15	1		1006.15	1
1006.16	1		1006.16	2		1006.16	3		1006.16	0
1006.16	0		1006.16	3		1006.16	0		1006.16	0
1006.17	0		1006.17	0		1006.17	1		1006.17	0
1006.18	3		1006.18	1		1006.18	0		1006.18	3
1006.19	1		1006.19	1		1006.19	0		1006.19	4
1006.19	1		1006.19	1		1006.19	1		1006.19	7
1006.2	1		1006.2	6		1006.2	2		1006.2	4
1006.21	0		1006.21	5		1006.21	5		1006.21	2
1006.22	0		1006.22	5		1006.22	5		1006.22	2
1006.22	2		1006.22	5		1006.22	1		1006.22	2
1006.23	2		1006.23	4		1006.23	2		1006.23	0
1006.24	1		1006.24	1		1006.24	2		1006.24	1
1006.24	1		1006.24	0		1006.24	1		1006.24	1
1006.25	0		1006.25	2		1006.25	4		1006.25	4
1006.26	7		1006.26	4		1006.26	1		1006.26	6
1006.27	4		1006.27	3		1006.27	0		1006.27	1
1006.27	3		1006.27	4		1006.27	1		1006.27	16
1006.28	0		1006.28	5		1006.28	1		1006.28	3
1006.29	2		1006.29	3		1006.29	0		1006.29	8
1006.29	1		1006.29	0		1006.29	1		1006.29	1
1006.3	2		1006.3	0		1006.3	0		1006.3	0
1006.31	4		1006.31	1		1006.31	2		1006.31	0
1006.32	1		1006.32	2		1006.32	3		1006.32	4
1006.32	1		1006.32	2		1006.32	0		1006.32	7
1006.33	1		1006.33	0		1006.33	3		1006.33	0
1006.34	1		1006.34	2		1006.34	1		1006.34	1
1006.35	1		1006.35	5		1006.35	2		1006.35	1
1006.35	5		1006.35	1		1006.35	0		1006.35	3
1006.36	0		1006.36	3		1006.36	1		1006.36	1
1006.37	3		1006.37	2		1006.37	1		1006.37	0
1006.37	0		1006.37	4		1006.37	1		1006.37	0
1006.38	2		1006.38	2		1006.38	1		1006.38	3
1006.39	1		1006.39	3		1006.39	3		1006.39	13
1006.39	0		1006.39	2		1006.39	1		1006.39	10
1006.4	6		1006.4	1		1006.4	3		1006.4	4
1006.41	0		1006.41	1		1006.41	3		1006.41	0
1006.42	1		1006.42	0		1006.42	0		1006.42	0
1006.42	2		1006.42	0		1006.42	2		1006.42	0
1006.43	0		1006.43	2		1006.43	1		1006.43	1
1006.44	1		1006.44	1		1006.44	0		1006.44	2
1006.45	1		1006.45	2		1006.45	2		1006.45	1
1006.45	2		1006.45	3		1006.45	1		1006.45	6
1006.46	1		1006.46	1		1006.46	2		1006.46	5
1006.47	0		1006.47	2		1006.47	3		1006.47	2
1006.47	4		1006.47	2		1006.47	1		1006.47	2
1006.48	0		1006.48	2		1006.48	2		1006.48	5
1006.49	3		1006.49	1		1006.49	4		1006.49	5
1006.5	9		1006.5	3		1006.5	6		1006.5	3
1006.5	2		1006.5	4		1006.5	1		1006.5	7
1006.51	1		1006.51	5		1006.51	3		1006.51	6
1006.52	0		1006.52	7		1006.52	0		1006.52	1
1006.52	0		1006.52	0		1006.52	2		1006.52	0
1006.53	0		1006.53	0		1006.53	1		1006.53	3
1006.54	1		1006.54	4		1006.54	5		1006.54	8
1006.55	0		1006.55	5		1006.55	10		1006.55	1
1006.55	0		1006.55	3		1006.55	2		1006.55	0
1006.56	1		1006.56	5		1006.56	1		1006.56	5
1006.57	2		1006.57	0		1006.57	1		1006.57	4
1006.58	2		1006.58	3		1006.58	1		1006.58	3
1006.58	3		1006.58	2		1006.58	2		1006.58	3
1006.59	2		1006.59	0		1006.59	2		1006.59	3
1006.6	3		1006.6	1		1006.6	0		1006.6	0
1006.6	0		1006.6	1		1006.6	0		1006.6	1
1006.61	3		1006.61	2		1006.61	1		1006.61	2
1006.62	0		1006.62	1		1006.62	1		1006.62	3
1006.62	1		1006.62	8		1006.62	0		1006.62	1
1006.63	1		1006.63	0		1006.63	0		1006.63	7
1006.64	3		1006.64	5		1006.64	0		1006.64	2
1006.65	1		1006.65	3		1006.65	3		1006.65	0
1006.65	1		1006.65	0		1006.65	8		1006.65	0
1006.66	2		1006.66	1		1006.66	3		1006.66	4
1006.67	2		1006.67	3		1006.67	2		1006.67	6
1006.68	3		1006.68	3		1006.68	2		1006.68	2
1006.68	1		1006.68	1		1006.68	3		1006.68	2
1006.69	2		1006.69	1		1006.69	0		1006.69	3
1006.7	0		1006.7	3		1006.7	7		1006.7	1
1006.71	0		1006.71	3		1006.71	8		1006.71	4
1006.71	0		1006.71	4		1006.71	5		1006.71	0
1006.72	2		1006.72	0		1006.72	3		1006.72	1
1006.73	0		1006.73	6		1006.73	2		1006.73	0
1006.73	0		1006.73	2		1006.73	3		1006.73	0
1006.74	0		1006.74	1		1006.74	1		1006.74	4
1006.75	0		1006.75	2		1006.75	0		1006.75	8
1006.75	0		1006.75	2		1006.75	0		1006.75	3
1006.76	0		1006.76	3		1006.76	1		1006.76	1
1006.77	0		1006.77	5		1006.77	4		1006.77	2
1006.78	0		1006.78	6		1006.78	0		1006.78	2
1006.78	1		1006.78	2		1006.78	0		1006.78	2
1006.79	1		1006.79	0		1006.79	3		1006.79	0
1006.8	0		1006.8	4		1006.8	2		1006.8	6
1006.8	2		1006.8	4		1006.8	0		1006.8	1
1006.81	2		1006.81	5		1006.81	1		1006.81	6
1006.82	2		1006.82	2		1006.82	0		1006.82	4
1006.83	0		1006.83	1		1006.83	4		1006.83	2
1006.83	0		1006.83	1		1006.83	1		1006.83	0
1006.84	2		1006.84	0		1006.84	2		1006.84	1
1006.85	0		1006.85	1		1006.85	2		1006.85	4
1006.86	0		1006.86	0		1006.86	1		1006.86	2
1006.86	0		1006.86	0		1006.86	1		1006.86	0
1006.87	0		1006.87	2		1006.87	2		1006.87	0
1006.88	0		1006.88	0		1006.88	0		1006.88	0
1006.88	2		1006.88	2		1006.88	0		1006.88	0
1006.89	2		1006.89	2		1006.89	0		1006.89	1
1006.9	0		1006.9	1		1006.9	1		1006.9	2
1006.91	0		1006.91	0		1006.91	2		1006.91	1
1006.91	1		1006.91	2		1006.91	0		1006.91	0
1006.92	0		1006.92	1		1006.92	5		1006.92	2
1006.93	3		1006.93	0		1006.93	2		1006.93	0
1006.93	2		1006.93	0		1006.93	0		1006.93	4
1006.94	0		1006.94	0		1006.94	3		1006.94	0
1006.95	0		1006.95	0		1006.95	0		1006.95	1
1006.96	3		1006.96	5		1006.96	1		1006.96	0
1006.96	0		1006.96	6		1006.96	1		1006.96	1
1006.97	2		1006.97	2		1006.97	2		1006.97	0
1006.98	7		1006.98	3		1006.98	0		1006.98	4
1006.99	0		1006.99	4		1006.99	5		1006.99	1
1006.99	0		1006.99	8		1006.99	0		1006.99	0
1007	0		1007	4		1007	8		1007	0
1007.01	0		1007.01	1		1007.01	8		1007.01	0
1007.01	2		1007.01	5		1007.01	5		1007.01	4
1007.02	1		1007.02	0		1007.02	1		1007.02	4
1007.03	0		1007.03	1		1007.03	1		1007.03	1
1007.04	0		1007.04	2		1007.04	1		1007.04	0
1007.04	1		1007.04	0		1007.04	0		1007.04	2
1007.05	1		1007.05	0		1007.05	1		1007.05	0
1007.06	3		1007.06	0		1007.06	0		1007.06	4
1007.06	3		1007.06	1		1007.06	1		1007.06	2
1007.07	0		1007.07	0		1007.07	3		1007.07	3
1007.08	0		1007.08	1		1007.08	1		1007.08	1
1007.09	1		1007.09	0		1007.09	1		1007.09	1
1007.09	2		1007.09	4		1007.09	0		1007.09	0
1007.1	0		1007.1	3		1007.1	5		1007.1	0
1007.11	2		1007.11	4		1007.11	5		1007.11	0
1007.12	1		1007.12	2		1007.12	1		1007.12	0
1007.12	2		1007.12	0		1007.12	2		1007.12	2
1007.13	1		1007.13	1		1007.13	8		1007.13	0
1007.14	0		1007.14	6		1007.14	1		1007.14	0
1007.14	1		1007.14	9		1007.14	1		1007.14	0
1007.15	0		1007.15	2		1007.15	1		1007.15	0
1007.16	0		1007.16	2		1007.16	0		1007.16	0
1007.16	0		1007.16	3		1007.16	0		1007.16	1
1007.17	1		1007.17	5		1007.17	2		1007.17	5
1007.18	0		1007.18	0		1007.18	2		1007.18	6
1007.19	2		1007.19	3		1007.19	2		1007.19	0
1007.19	0		1007.19	4		1007.19	9		1007.19	0
1007.2	2		1007.2	5		1007.2	9		1007.2	0
1007.21	1		1007.21	6		1007.21	2		1007.21	3
1007.22	3		1007.22	3		1007.22	3		1007.22	0
1007.22	2		1007.22	1		1007.22	6		1007.22	1
1007.23	3		1007.23	0		1007.23	3		1007.23	2
1007.24	0		1007.24	0		1007.24	2		1007.24	0
1007.24	0		1007.24	1		1007.24	2		1007.24	1
1007.25	0		1007.25	1		1007.25	2		1007.25	0
1007.26	1		1007.26	2		1007.26	1		1007.26	3
1007.27	0		1007.27	1		1007.27	3		1007.27	0
1007.27	2		1007.27	2		1007.27	2		1007.27	3
1007.28	0		1007.28	2		1007.28	2		1007.28	1
1007.29	1		1007.29	3		1007.29	5		1007.29	2
1007.29	0		1007.29	0		1007.29	0		1007.29	3
1007.3	0		1007.3	2		1007.3	2		1007.3	3
1007.31	2		1007.31	0		1007.31	3		1007.31	2
1007.32	3		1007.32	2		1007.32	1		1007.32	0
1007.32	7		1007.32	5		1007.32	0		1007.32	4
1007.33	4		1007.33	8		1007.33	2		1007.33	0
1007.34	2		1007.34	8		1007.34	2		1007.34	5
1007.35	0		1007.35	4		1007.35	3		1007.35	5
1007.35	0		1007.35	4		1007.35	2		1007.35	9
1007.36	1		1007.36	0		1007.36	1		1007.36	3
1007.37	0		1007.37	2		1007.37	0		1007.37	5
1007.37	0		1007.37	2		1007.37	0		1007.37	6
1007.38	1		1007.38	1		1007.38	3		1007.38	1
1007.39	1		1007.39	3		1007.39	6		1007.39	5
1007.39	1		1007.39	2		1007.39	0		1007.39	2
1007.4	0		1007.4	3		1007.4	0		1007.4	3
1007.41	1		1007.41	5		1007.41	5		1007.41	4
1007.42	0		1007.42	1		1007.42	2		1007.42	6
1007.42	3		1007.42	0		1007.42	3		1007.42	2
1007.43	2		1007.43	5		1007.43	1		1007.43	6
1007.44	1		1007.44	4		1007.44	2		1007.44	3
1007.45	3		1007.45	7		1007.45	2		1007.45	0
1007.45	0		1007.45	3		1007.45	1		1007.45	5
1007.46	0		1007.46	1		1007.46	0		1007.46	3
1007.47	0		1007.47	0		1007.47	1		1007.47	0
1007.48	0		1007.48	0		1007.48	1		1007.48	1
1007.48	6		1007.48	4		1007.48	2		1007.48	0
1007.49	4		1007.49	2		1007.49	3		1007.49	1
1007.5	0		1007.5	4		1007.5	5		1007.5	2
1007.5	2		1007.5	2		1007.5	4		1007.5	0
1007.51	0		1007.51	4		1007.51	1		1007.51	1
1007.52	0		1007.52	1		1007.52	1		1007.52	0
1007.52	1		1007.52	2		1007.52	1		1007.52	2
1007.53	2		1007.53	1		1007.53	3		1007.53	7
1007.54	2		1007.54	7		1007.54	0		1007.54	5
1007.55	3		1007.55	0		1007.55	5		1007.55	2
1007.55	1		1007.55	0		1007.55	4		1007.55	0
1007.56	1		1007.56	0		1007.56	6		1007.56	1
1007.57	0		1007.57	1		1007.57	8		1007.57	4
1007.58	1		1007.58	1		1007.58	15		1007.58	1
1007.58	0		1007.58	1		1007.58	4		1007.58	1
1007.59	0		1007.59	1		1007.59	3		1007.59	1
1007.6	0		1007.6	2		1007.6	0		1007.6	0
1007.6	0		1007.6	1		1007.6	2		1007.6	3
1007.61	0		1007.61	3		1007.61	2		1007.61	0
1007.62	1		1007.62	3		1007.62	1		1007.62	1
1007.63	3		1007.63	1		1007.63	0		1007.63	1
1007.63	2		1007.63	4		1007.63	1		1007.63	1
1007.64	0		1007.64	0		1007.64	7		1007.64	0
1007.65	2		1007.65	0		1007.65	10		1007.65	1
1007.65	0		1007.65	4		1007.65	3		1007.65	1
1007.66	2		1007.66	1		1007.66	0		1007.66	2
1007.67	0		1007.67	0		1007.67	1		1007.67	2
1007.68	0		1007.68	1		1007.68	1		1007.68	0
1007.68	0		1007.68	3		1007.68	2		1007.68	0
1007.69	0		1007.69	2		1007.69	0		1007.69	0
1007.7	0		1007.7	1		1007.7	1		1007.7	0
1007.71	0		1007.71	0		1007.71	5		1007.71	0
1007.71	0		1007.71	3		1007.71	4		1007.71	0
1007.72	2		1007.72	2		1007.72	0		1007.72	2
1007.73	0		1007.73	0		1007.73	0		1007.73	0
1007.73	0		1007.73	5		1007.73	0		1007.73	8
1007.74	0		1007.74	2		1007.74	0		1007.74	3
1007.75	4		1007.75	0		1007.75	0		1007.75	3
1007.75	3		1007.75	0		1007.75	0		1007.75	0
1007.76	3		1007.76	4		1007.76	3		1007.76	2
1007.77	9		1007.77	13		1007.77	3		1007.77	5
1007.78	11		1007.78	7		1007.78	0		1007.78	0
1007.78	4		1007.78	0		1007.78	0		1007.78	2
1007.79	2		1007.79	0		1007.79	4		1007.79	0
1007.8	0		1007.8	1		1007.8	1		1007.8	0
1007.81	1		1007.81	2		1007.81	0		1007.81	3
1007.81	0		1007.81	1		1007.81	3		1007.81	2
1007.82	0		1007.82	0		1007.82	3		1007.82	0
1007.83	0		1007.83	1		1007.83	1		1007.83	2
1007.84	1		1007.84	0		1007.84	1		1007.84	1
1007.84	1		1007.84	0		1007.84	4		1007.84	2
1007.85	0		1007.85	5		1007.85	0		1007.85	3
1007.86	2		1007.86	3		1007.86	0		1007.86	0
1007.86	0		1007.86	1		1007.86	0		1007.86	1
1007.87	0		1007.87	2		1007.87	2		1007.87	1
1007.88	0		1007.88	0		1007.88	0		1007.88	0
1007.88	0		1007.88	3		1007.88	4		1007.88	0
1007.89	1		1007.89	1		1007.89	5		1007.89	1
1007.9	3		1007.9	1		1007.9	0		1007.9	2
1007.91	4		1007.91	3		1007.91	0		1007.91	0
1007.91	5		1007.91	0		1007.91	1		1007.91	0
1007.92	0		1007.92	0		1007.92	1		1007.92	1
1007.93	0		1007.93	0		1007.93	2		1007.93	0
1007.93	2		1007.93	0		1007.93	0		1007.93	1
1007.94	0		1007.94	0		1007.94	2		1007.94	0
1007.95	0		1007.95	0		1007.95	2		1007.95	2
1007.96	1		1007.96	0		1007.96	0		1007.96	1
1007.96	3		1007.96	0		1007.96	2		1007.96	2
1007.97	8		1007.97	1		1007.97	0		1007.97	3
1007.98	0		1007.98	1		1007.98	2		1007.98	4
1007.99	0		1007.99	0		1007.99	3		1007.99	0
1007.99	0		1007.99	0		1007.99	0		1007.99	0
1008	0		1008	0		1008	5		1008	5
1008.01	0		1008.01	4		1008.01	3		1008.01	4
1008.01	0		1008.01	2		1008.01	2		1008.01	0
1008.02	0		1008.02	1		1008.02	1		1008.02	1
1008.03	3		1008.03	7		1008.03	1		1008.03	1
1008.04	4		1008.04	0		1008.04	6		1008.04	1
1008.04	3		1008.04	0		1008.04	6		1008.04	0
1008.05	0		1008.05	0		1008.05	3		1008.05	2
1008.06	1		1008.06	0		1008.06	10		1008.06	8
1008.07	3		1008.07	0		1008.07	1		1008.07	7
1008.07	0		1008.07	0		1008.07	2		1008.07	1
1008.08	0		1008.08	0		1008.08	7		1008.08	0
1008.09	0		1008.09	0		1008.09	3		1008.09	2
1008.09	2		1008.09	5		1008.09	1		1008.09	1
1008.1	2		1008.1	5		1008.1	0		1008.1	0
1008.11	0		1008.11	6		1008.11	2		1008.11	0
1008.12	3		1008.12	2		1008.12	2		1008.12	5
1008.12	0		1008.12	2		1008.12	0		1008.12	6
1008.13	0		1008.13	0		1008.13	0		1008.13	3
1008.14	2		1008.14	1		1008.14	3		1008.14	0
1008.14	2		1008.14	10		1008.14	1		1008.14	2
1008.15	1		1008.15	3		1008.15	3		1008.15	1
1008.16	0		1008.16	3		1008.16	3		1008.16	3
1008.17	0		1008.17	4		1008.17	1		1008.17	1
1008.17	2		1008.17	2		1008.17	1		1008.17	0
1008.18	0		1008.18	4		1008.18	1		1008.18	2
1008.19	0		1008.19	3		1008.19	1		1008.19	0
1008.2	0		1008.2	2		1008.2	4		1008.2	5
1008.2	4		1008.2	6		1008.2	1		1008.2	1
1008.21	1		1008.21	7		1008.21	4		1008.21	8
1008.22	3		1008.22	2		1008.22	1		1008.22	4
1008.22	0		1008.22	0		1008.22	4		1008.22	5
1008.23	3		1008.23	1		1008.23	2		1008.23	1
1008.24	0		1008.24	1		1008.24	4		1008.24	2
1008.25	1		1008.25	0		1008.25	10		1008.25	1
1008.25	1		1008.25	3		1008.25	2		1008.25	5
1008.26	1		1008.26	4		1008.26	5		1008.26	0
1008.27	0		1008.27	2		1008.27	9		1008.27	0
1008.27	3		1008.27	3		1008.27	1		1008.27	0
1008.28	0		1008.28	2		1008.28	1		1008.28	1
1008.29	0		1008.29	3		1008.29	2		1008.29	2
1008.29	1		1008.29	2		1008.29	8		1008.29	3
1008.3	0		1008.3	1		1008.3	5		1008.3	1
1008.31	0		1008.31	1		1008.31	2		1008.31	5
1008.32	0		1008.32	2		1008.32	1		1008.32	5
1008.32	0		1008.32	8		1008.32	1		1008.32	1
1008.33	0		1008.33	7		1008.33	0		1008.33	4
1008.34	1		1008.34	4		1008.34	0		1008.34	0
1008.35	3		1008.35	5		1008.35	1		1008.35	0
1008.35	0		1008.35	1		1008.35	3		1008.35	0
1008.36	0		1008.36	1		1008.36	1		1008.36	0
1008.37	4		1008.37	0		1008.37	12		1008.37	0
1008.38	0		1008.38	6		1008.38	7		1008.38	1
1008.38	1		1008.38	4		1008.38	2		1008.38	2
1008.39	0		1008.39	4		1008.39	0		1008.39	2
1008.4	3		1008.4	0		1008.4	1		1008.4	1
1008.4	1		1008.4	1		1008.4	0		1008.4	0
1008.41	4		1008.41	3		1008.41	0		1008.41	0
1008.42	0		1008.42	0		1008.42	1		1008.42	0
1008.42	2		1008.42	1		1008.42	0		1008.42	0
1008.43	1		1008.43	2		1008.43	2		1008.43	0
1008.44	0		1008.44	3		1008.44	2		1008.44	1
1008.45	1		1008.45	0		1008.45	1		1008.45	5
1008.45	4		1008.45	1		1008.45	2		1008.45	6
1008.46	3		1008.46	0		1008.46	3		1008.46	1
1008.47	1		1008.47	0		1008.47	0		1008.47	5
1008.48	1		1008.48	0		1008.48	0		1008.48	3
1008.48	0		1008.48	0		1008.48	2		1008.48	2
1008.49	3		1008.49	2		1008.49	0		1008.49	0
1008.5	0		1008.5	0		1008.5	0		1008.5	1
1008.5	1		1008.5	2		1008.5	1		1008.5	1
1008.51	2		1008.51	0		1008.51	2		1008.51	3
1008.52	1		1008.52	2		1008.52	0		1008.52	1
1008.53	2		1008.53	3		1008.53	0		1008.53	0
1008.53	0		1008.53	0		1008.53	1		1008.53	0
1008.54	0		1008.54	0		1008.54	0		1008.54	0
1008.55	0		1008.55	1		1008.55	2		1008.55	0
1008.55	0		1008.55	0		1008.55	1		1008.55	1
1008.56	4		1008.56	0		1008.56	1		1008.56	0
1008.57	0		1008.57	5		1008.57	4		1008.57	0
1008.58	0		1008.58	5		1008.58	3		1008.58	1
1008.58	0		1008.58	3		1008.58	1		1008.58	0
1008.59	1		1008.59	3		1008.59	0		1008.59	1
1008.6	0		1008.6	1		1008.6	0		1008.6	3
1008.61	0		1008.61	2		1008.61	1		1008.61	1
1008.61	0		1008.61	0		1008.61	2		1008.61	3
1008.62	1		1008.62	0		1008.62	2		1008.62	0
1008.63	2		1008.63	3		1008.63	3		1008.63	0
1008.63	2		1008.63	1		1008.63	0		1008.63	2
1008.64	0		1008.64	0		1008.64	0		1008.64	1
1008.65	0		1008.65	1		1008.65	0		1008.65	0
1008.65	0		1008.65	3		1008.65	0		1008.65	3
1008.66	2		1008.66	1		1008.66	0		1008.66	0
1008.67	1		1008.67	0		1008.67	0		1008.67	0
1008.68	1		1008.68	1		1008.68	1		1008.68	2
1008.68	0		1008.68	1		1008.68	0		1008.68	8
1008.69	4		1008.69	1		1008.69	0		1008.69	15
1008.7	0		1008.7	0		1008.7	1		1008.7	14
1008.71	1		1008.71	3		1008.71	4		1008.71	3
1008.71	1		1008.71	0		1008.71	3		1008.71	0
1008.72	2		1008.72	2		1008.72	0		1008.72	4
1008.73	1		1008.73	1		1008.73	0		1008.73	7
1008.74	0		1008.74	0		1008.74	1		1008.74	1
1008.74	0		1008.74	1		1008.74	0		1008.74	3
1008.75	1		1008.75	0		1008.75	1		1008.75	2
1008.76	0		1008.76	0		1008.76	0		1008.76	1
1008.76	0		1008.76	2		1008.76	1		1008.76	0
1008.77	0		1008.77	0		1008.77	1		1008.77	0
1008.78	0		1008.78	0		1008.78	0		1008.78	0
1008.78	1		1008.78	0		1008.78	1		1008.78	1
1008.79	0		1008.79	0		1008.79	0		1008.79	0
1008.8	0		1008.8	2		1008.8	1		1008.8	0
1008.81	0		1008.81	2		1008.81	0		1008.81	0
1008.81	0		1008.81	1		1008.81	1		1008.81	3
1008.82	1		1008.82	1		1008.82	7		1008.82	0
1008.83	1		1008.83	2		1008.83	0		1008.83	4
1008.84	0		1008.84	3		1008.84	1		1008.84	0
1008.84	0		1008.84	0		1008.84	3		1008.84	0
1008.85	1		1008.85	0		1008.85	1		1008.85	0
1008.86	0		1008.86	1		1008.86	4		1008.86	0
1008.86	1		1008.86	1		1008.86	1		1008.86	4
1008.87	0		1008.87	0		1008.87	0		1008.87	0
1008.88	1		1008.88	0		1008.88	0		1008.88	0
1008.89	3		1008.89	1		1008.89	1		1008.89	3
1008.89	1		1008.89	2		1008.89	0		1008.89	2
1008.9	1		1008.9	2		1008.9	1		1008.9	2
1008.91	1		1008.91	0		1008.91	0		1008.91	0
1008.91	0		1008.91	0		1008.91	0		1008.91	2
1008.92	0		1008.92	1		1008.92	0		1008.92	4
1008.93	0		1008.93	0		1008.93	0		1008.93	3
1008.94	3		1008.94	0		1008.94	2		1008.94	4
1008.94	0		1008.94	0		1008.94	1		1008.94	0
1008.95	0		1008.95	0		1008.95	0		1008.95	0
1008.96	0		1008.96	0		1008.96	2		1008.96	0
1008.97	0		1008.97	0		1008.97	0		1008.97	0
1008.97	0		1008.97	0		1008.97	3		1008.97	0
1008.98	0		1008.98	0		1008.98	0		1008.98	1
1008.99	0		1008.99	0		1008.99	0		1008.99	1
1008.99	1		1008.99	5		1008.99	0		1008.99	0
1009	0		1009	0		1009	0		1009	3
1009.01	1		1009.01	2		1009.01	0		1009.01	1
1009.02	0		1009.02	0		1009.02	0		1009.02	0
1009.02	0		1009.02	0		1009.02	0		1009.02	0
1009.03	0		1009.03	0		1009.03	2		1009.03	3
1009.04	1		1009.04	7		1009.04	2		1009.04	2
1009.04	1		1009.04	0		1009.04	1		1009.04	5
1009.05	1		1009.05	3		1009.05	2		1009.05	1
1009.06	2		1009.06	1		1009.06	2		1009.06	2
1009.07	1		1009.07	0		1009.07	1		1009.07	0
1009.07	0		1009.07	0		1009.07	0		1009.07	3
1009.08	0		1009.08	5		1009.08	0		1009.08	8
1009.09	1		1009.09	4		1009.09	1		1009.09	3
1009.1	1		1009.1	5		1009.1	4		1009.1	1
1009.1	1		1009.1	0		1009.1	1		1009.1	1
1009.11	1		1009.11	0		1009.11	0		1009.11	1
1009.12	2		1009.12	1		1009.12	3		1009.12	0
1009.12	3		1009.12	3		1009.12	4		1009.12	2
1009.13	3		1009.13	3		1009.13	8		1009.13	0
1009.14	0		1009.14	1		1009.14	7		1009.14	1
1009.14	2		1009.14	3		1009.14	2		1009.14	0
1009.15	0		1009.15	1		1009.15	0		1009.15	0
1009.16	1		1009.16	3		1009.16	1		1009.16	3
1009.17	3		1009.17	0		1009.17	2		1009.17	0
1009.17	0		1009.17	0		1009.17	1		1009.17	0
1009.18	0		1009.18	2		1009.18	2		1009.18	0
1009.19	2		1009.19	1		1009.19	0		1009.19	0
1009.2	1		1009.2	2		1009.2	3		1009.2	1
1009.2	0		1009.2	1		1009.2	5		1009.2	2
1009.21	1		1009.21	5		1009.21	0		1009.21	2
1009.22	1		1009.22	0		1009.22	1		1009.22	4
1009.23	0		1009.23	3		1009.23	2		1009.23	3
1009.23	0		1009.23	4		1009.23	0		1009.23	1
1009.24	0		1009.24	2		1009.24	1		1009.24	1
1009.25	2		1009.25	4		1009.25	0		1009.25	4
1009.25	0		1009.25	4		1009.25	0		1009.25	3
1009.26	2		1009.26	1		1009.26	3		1009.26	3
1009.27	2		1009.27	2		1009.27	0		1009.27	3
1009.27	1		1009.27	0		1009.27	2		1009.27	1
1009.28	0		1009.28	0		1009.28	0		1009.28	1
1009.29	0		1009.29	2		1009.29	0		1009.29	4
1009.3	4		1009.3	0		1009.3	0		1009.3	2
1009.3	0		1009.3	2		1009.3	1		1009.3	0
1009.31	0		1009.31	2		1009.31	2		1009.31	0
1009.32	2		1009.32	0		1009.32	0		1009.32	2
1009.33	2		1009.33	0		1009.33	0		1009.33	2
1009.33	4		1009.33	0		1009.33	0		1009.33	4
1009.34	2		1009.34	0		1009.34	0		1009.34	3
1009.35	0		1009.35	2		1009.35	0		1009.35	1
1009.35	1		1009.35	0		1009.35	1		1009.35	3
1009.36	3		1009.36	0		1009.36	3		1009.36	0
1009.37	1		1009.37	3		1009.37	11		1009.37	0
1009.38	0		1009.38	4		1009.38	10		1009.38	1
1009.38	0		1009.38	2		1009.38	6		1009.38	2
1009.39	0		1009.39	1		1009.39	0		1009.39	0
1009.4	1		1009.4	1		1009.4	0		1009.4	3
1009.4	0		1009.4	1		1009.4	2		1009.4	6
1009.41	2		1009.41	5		1009.41	2		1009.41	4
1009.42	2		1009.42	0		1009.42	2		1009.42	1
1009.43	0		1009.43	1		1009.43	3		1009.43	0
1009.43	4		1009.43	3		1009.43	1		1009.43	0
1009.44	0		1009.44	0		1009.44	1		1009.44	0
1009.45	0		1009.45	2		1009.45	0		1009.45	0
1009.46	0		1009.46	1		1009.46	1		1009.46	0
1009.46	0		1009.46	4		1009.46	0		1009.46	1
1009.47	3		1009.47	3		1009.47	0		1009.47	1
1009.48	0		1009.48	11		1009.48	2		1009.48	2
1009.48	1		1009.48	4		1009.48	0		1009.48	1
1009.49	0		1009.49	6		1009.49	2		1009.49	1
1009.5	0		1009.5	0		1009.5	1		1009.5	2
1009.51	0		1009.51	1		1009.51	0		1009.51	1
1009.51	0		1009.51	1		1009.51	0		1009.51	1
1009.52	0		1009.52	1		1009.52	3		1009.52	0
1009.53	0		1009.53	0		1009.53	7		1009.53	1
1009.53	0		1009.53	4		1009.53	2		1009.53	1
1009.54	0		1009.54	0		1009.54	9		1009.54	0
1009.55	0		1009.55	0		1009.55	5		1009.55	0
1009.56	1		1009.56	1		1009.56	1		1009.56	2
1009.56	0		1009.56	0		1009.56	2		1009.56	0
1009.57	0		1009.57	2		1009.57	0		1009.57	0
1009.58	3		1009.58	2		1009.58	0		1009.58	0
1009.59	0		1009.59	7		1009.59	1		1009.59	0
1009.59	0		1009.59	0		1009.59	0		1009.59	0
1009.6	0		1009.6	0		1009.6	3		1009.6	0
1009.61	6		1009.61	0		1009.61	5		1009.61	0
1009.61	3		1009.61	1		1009.61	6		1009.61	3
1009.62	0		1009.62	0		1009.62	5		1009.62	4
1009.63	0		1009.63	0		1009.63	5		1009.63	1
1009.63	0		1009.63	2		1009.63	0		1009.63	1
1009.64	1		1009.64	1		1009.64	2		1009.64	0
1009.65	0		1009.65	1		1009.65	1		1009.65	2
1009.66	3		1009.66	0		1009.66	2		1009.66	0
1009.66	0		1009.66	1		1009.66	1		1009.66	0
1009.67	0		1009.67	1		1009.67	3		1009.67	0
1009.68	0		1009.68	0		1009.68	0		1009.68	2
1009.69	0		1009.69	1		1009.69	0		1009.69	1
1009.69	0		1009.69	0		1009.69	2		1009.69	0
1009.7	0		1009.7	2		1009.7	2		1009.7	0
1009.71	0		1009.71	2		1009.71	7		1009.71	1
1009.72	0		1009.72	8		1009.72	6		1009.72	0
1009.72	0		1009.72	4		1009.72	0		1009.72	0
1009.73	0		1009.73	1		1009.73	0		1009.73	1
1009.74	0		1009.74	0		1009.74	3		1009.74	0
1009.74	0		1009.74	1		1009.74	0		1009.74	1
1009.75	0		1009.75	4		1009.75	0		1009.75	0
1009.76	0		1009.76	3		1009.76	1		1009.76	1
1009.76	0		1009.76	4		1009.76	0		1009.76	4
1009.77	1		1009.77	0		1009.77	4		1009.77	2
1009.78	0		1009.78	0		1009.78	1		1009.78	5
1009.79	2		1009.79	0		1009.79	2		1009.79	2
1009.79	0		1009.79	0		1009.79	3		1009.79	0
1009.8	1		1009.8	0		1009.8	6		1009.8	0
1009.81	1		1009.81	0		1009.81	3		1009.81	1
1009.82	1		1009.82	1		1009.82	5		1009.82	0
1009.82	0		1009.82	0		1009.82	5		1009.82	0
1009.83	0		1009.83	0		1009.83	3		1009.83	0
1009.84	0		1009.84	0		1009.84	0		1009.84	2
1009.84	0		1009.84	1		1009.84	1		1009.84	0
1009.85	1		1009.85	0		1009.85	1		1009.85	0
1009.86	0		1009.86	4		1009.86	0		1009.86	0
1009.87	0		1009.87	4		1009.87	6		1009.87	2
1009.87	0		1009.87	0		1009.87	3		1009.87	1
1009.88	1		1009.88	3		1009.88	1		1009.88	2
1009.89	4		1009.89	4		1009.89	1		1009.89	5
1009.89	0		1009.89	0		1009.89	3		1009.89	1
1009.9	0		1009.9	1		1009.9	4		1009.9	1
1009.91	2		1009.91	1		1009.91	4		1009.91	2
1009.92	1		1009.92	0		1009.92	0		1009.92	0
1009.92	0		1009.92	3		1009.92	4		1009.92	1
1009.93	2		1009.93	2		1009.93	1		1009.93	2
1009.94	2		1009.94	1		1009.94	1		1009.94	3
1009.95	0		1009.95	1		1009.95	0		1009.95	1
1009.95	2		1009.95	1		1009.95	0		1009.95	0
1009.96	1		1009.96	0		1009.96	0		1009.96	0
1009.97	1		1009.97	0		1009.97	0		1009.97	3
1009.97	3		1009.97	3		1009.97	0		1009.97	0
1009.98	1		1009.98	0		1009.98	1		1009.98	1
1009.99	0		1009.99	1		1009.99	0		1009.99	0
1010	1		1010	0		1010	0		1010	0
1010	0		1010	3		1010	0		1010	1
1010.01	0		1010.01	1		1010.01	6		1010.01	1
1010.02	2		1010.02	0		1010.02	0		1010.02	1
1010.02	1		1010.02	1		1010.02	2		1010.02	1
1010.03	4		1010.03	0		1010.03	0		1010.03	1
1010.04	2		1010.04	1		1010.04	0		1010.04	0
1010.05	5		1010.05	4		1010.05	2		1010.05	0
1010.05	2		1010.05	0		1010.05	4		1010.05	4
1010.06	1		1010.06	0		1010.06	0		1010.06	1
1010.07	2		1010.07	3		1010.07	2		1010.07	2
1010.08	1		1010.08	5		1010.08	1		1010.08	0
1010.08	2		1010.08	3		1010.08	3		1010.08	0
1010.09	1		1010.09	0		1010.09	0		1010.09	0
1010.1	3		1010.1	5		1010.1	0		1010.1	2
1010.1	3		1010.1	2		1010.1	0		1010.1	3
1010.11	3		1010.11	1		1010.11	1		1010.11	0
1010.12	2		1010.12	4		1010.12	5		1010.12	2
1010.12	3		1010.12	4		1010.12	6		1010.12	0
1010.13	0		1010.13	2		1010.13	3		1010.13	2
1010.14	0		1010.14	1		1010.14	1		1010.14	0
1010.15	1		1010.15	6		1010.15	1		1010.15	2
1010.15	0		1010.15	0		1010.15	0		1010.15	1
1010.16	2		1010.16	0		1010.16	1		1010.16	0
1010.17	4		1010.17	0		1010.17	1		1010.17	0
1010.18	2		1010.18	0		1010.18	0		1010.18	1
1010.18	1		1010.18	5		1010.18	2		1010.18	1
1010.19	3		1010.19	0		1010.19	2		1010.19	0
1010.2	1		1010.2	2		1010.2	0		1010.2	0
1010.21	2		1010.21	2		1010.21	0		1010.21	3
1010.21	0		1010.21	2		1010.21	1		1010.21	3
1010.22	2		1010.22	0		1010.22	0		1010.22	0
1010.23	0		1010.23	3		1010.23	0		1010.23	0
1010.23	2		1010.23	4		1010.23	3		1010.23	5
1010.24	2		1010.24	1		1010.24	1		1010.24	3
1010.25	0		1010.25	0		1010.25	0		1010.25	1
1010.25	0		1010.25	3		1010.25	1		1010.25	3
1010.26	0		1010.26	0		1010.26	1		1010.26	5
1010.27	0		1010.27	4		1010.27	1		1010.27	6
1010.28	0		1010.28	3		1010.28	2		1010.28	7
1010.28	0		1010.28	0		1010.28	4		1010.28	1
1010.29	0		1010.29	1		1010.29	3		1010.29	1
1010.3	0		1010.3	2		1010.3	0		1010.3	0
1010.31	0		1010.31	4		1010.31	3		1010.31	2
1010.31	4		1010.31	1		1010.31	0		1010.31	6
1010.32	1		1010.32	1		1010.32	1		1010.32	2
1010.33	0		1010.33	4		1010.33	2		1010.33	3
1010.33	1		1010.33	0		1010.33	0		1010.33	0
1010.34	0		1010.34	1		1010.34	0		1010.34	1
1010.35	5		1010.35	1		1010.35	1		1010.35	2
1010.36	5		1010.36	3		1010.36	1		1010.36	2
1010.36	11		1010.36	3		1010.36	0		1010.36	1
1010.37	3		1010.37	1		1010.37	4		1010.37	2
1010.38	1		1010.38	3		1010.38	2		1010.38	0
1010.38	0		1010.38	1		1010.38	3		1010.38	1
1010.39	4		1010.39	0		1010.39	1		1010.39	1
1010.4	3		1010.4	2		1010.4	12		1010.4	0
1010.41	0		1010.41	0		1010.41	9		1010.41	2
1010.41	0		1010.41	0		1010.41	4		1010.41	1
1010.42	0		1010.42	0		1010.42	0		1010.42	3
1010.43	0		1010.43	1		1010.43	3		1010.43	0
1010.43	2		1010.43	0		1010.43	1		1010.43	1
1010.44	2		1010.44	9		1010.44	0		1010.44	1
1010.45	0		1010.45	11		1010.45	1		1010.45	1
1010.46	2		1010.46	6		1010.46	0		1010.46	0
1010.46	0		1010.46	0		1010.46	4		1010.46	3
1010.47	0		1010.47	0		1010.47	4		1010.47	2
1010.48	2		1010.48	3		1010.48	1		1010.48	3
1010.49	9		1010.49	1		1010.49	1		1010.49	0
1010.49	3		1010.49	2		1010.49	1		1010.49	4
1010.5	0		1010.5	1		1010.5	2		1010.5	3
1010.51	0		1010.51	0		1010.51	1		1010.51	7
1010.51	0		1010.51	0		1010.51	0		1010.51	1
1010.52	1		1010.52	2		1010.52	0		1010.52	1
1010.53	1		1010.53	3		1010.53	2		1010.53	0
1010.54	2		1010.54	1		1010.54	1		1010.54	0
1010.54	4		1010.54	0		1010.54	0		1010.54	0
1010.55	0		1010.55	0		1010.55	2		1010.55	2
1010.56	0		1010.56	1		1010.56	0		1010.56	4
1010.57	1		1010.57	1		1010.57	1		1010.57	2
1010.57	0		1010.57	6		1010.57	2		1010.57	0
1010.58	1		1010.58	2		1010.58	1		1010.58	0
1010.59	2		1010.59	0		1010.59	2		1010.59	4
1010.59	1		1010.59	0		1010.59	6		1010.59	3
1010.6	1		1010.6	0		1010.6	0		1010.6	1
1010.61	2		1010.61	5		1010.61	1		1010.61	0
1010.62	1		1010.62	3		1010.62	4		1010.62	2
1010.62	0		1010.62	1		1010.62	3		1010.62	5
1010.63	2		1010.63	6		1010.63	0		1010.63	5
1010.64	5		1010.64	0		1010.64	5		1010.64	3
1010.64	0		1010.64	0		1010.64	1		1010.64	0
1010.65	0		1010.65	0		1010.65	0		1010.65	2
1010.66	0		1010.66	0		1010.66	1		1010.66	6
1010.67	3		1010.67	2		1010.67	4		1010.67	0
1010.67	2		1010.67	0		1010.67	0		1010.67	1
1010.68	0		1010.68	1		1010.68	4		1010.68	0
1010.69	0		1010.69	8		1010.69	0		1010.69	1
1010.7	0		1010.7	2		1010.7	0		1010.7	1
1010.7	4		1010.7	0		1010.7	1		1010.7	1
1010.71	0		1010.71	3		1010.71	0		1010.71	1
1010.72	1		1010.72	0		1010.72	0		1010.72	1
1010.72	1		1010.72	7		1010.72	0		1010.72	2
1010.73	0		1010.73	2		1010.73	0		1010.73	3
1010.74	0		1010.74	1		1010.74	0		1010.74	0
1010.75	2		1010.75	1		1010.75	2		1010.75	1
1010.75	1		1010.75	3		1010.75	1		1010.75	0
1010.76	1		1010.76	0		1010.76	1		1010.76	0
1010.77	3		1010.77	3		1010.77	1		1010.77	0
1010.77	0		1010.77	1		1010.77	0		1010.77	0
1010.78	2		1010.78	0		1010.78	1		1010.78	3
1010.79	0		1010.79	2		1010.79	3		1010.79	0
1010.8	0		1010.8	1		1010.8	1		1010.8	1
1010.8	0		1010.8	2		1010.8	5		1010.8	0
1010.81	0		1010.81	2		1010.81	3		1010.81	1
1010.82	0		1010.82	0		1010.82	4		1010.82	0
1010.83	0		1010.83	0		1010.83	0		1010.83	3
1010.83	1		1010.83	0		1010.83	0		1010.83	3
1010.84	0		1010.84	0		1010.84	1		1010.84	3
1010.85	1		1010.85	2		1010.85	0		1010.85	1
1010.85	0		1010.85	4		1010.85	2		1010.85	0
1010.86	0		1010.86	0		1010.86	0		1010.86	0
1010.87	1		1010.87	1		1010.87	2		1010.87	0
1010.88	0		1010.88	3		1010.88	0		1010.88	1
1010.88	6		1010.88	0		1010.88	1		1010.88	1
1010.89	1		1010.89	0		1010.89	4		1010.89	0
1010.9	2		1010.9	0		1010.9	6		1010.9	0
1010.9	1		1010.9	1		1010.9	2		1010.9	0
1010.91	2		1010.91	0		1010.91	5		1010.91	0
1010.92	1		1010.92	0		1010.92	5		1010.92	0
1010.93	0		1010.93	0		1010.93	0		1010.93	1
1010.93	0		1010.93	2		1010.93	3		1010.93	2
1010.94	1		1010.94	3		1010.94	1		1010.94	0
1010.95	0		1010.95	0		1010.95	1		1010.95	0
1010.95	0		1010.95	0		1010.95	0		1010.95	0
1010.96	1		1010.96	2		1010.96	0		1010.96	2
1010.97	0		1010.97	0		1010.97	0		1010.97	3
1010.98	0		1010.98	2		1010.98	3		1010.98	5
1010.98	1		1010.98	1		1010.98	6		1010.98	0
1010.99	2		1010.99	3		1010.99	2		1010.99	0
1011	0		1011	2		1011	1		1011	0
1011	2		1011	6		1011	1		1011	1
1011.01	0		1011.01	1		1011.01	1		1011.01	1
1011.02	1		1011.02	0		1011.02	2		1011.02	0
1011.03	0		1011.03	1		1011.03	1		1011.03	2
1011.03	3		1011.03	1		1011.03	0		1011.03	0
1011.04	3		1011.04	7		1011.04	1		1011.04	0
1011.05	1		1011.05	6		1011.05	3		1011.05	1
1011.05	2		1011.05	5		1011.05	3		1011.05	0
1011.06	1		1011.06	1		1011.06	5		1011.06	2
1011.07	0		1011.07	4		1011.07	0		1011.07	11
1011.08	0		1011.08	0		1011.08	3		1011.08	6
1011.08	1		1011.08	2		1011.08	0		1011.08	3
1011.09	0		1011.09	2		1011.09	0		1011.09	0
1011.1	1		1011.1	4		1011.1	2		1011.1	2
1011.11	1		1011.11	5		1011.11	2		1011.11	0
1011.11	2		1011.11	4		1011.11	1		1011.11	0
1011.12	3		1011.12	1		1011.12	0		1011.12	0
1011.13	2		1011.13	0		1011.13	3		1011.13	2
1011.13	5		1011.13	2		1011.13	5		1011.13	2
1011.14	6		1011.14	2		1011.14	1		1011.14	0
1011.15	5		1011.15	5		1011.15	2		1011.15	4
1011.16	3		1011.16	4		1011.16	1		1011.16	2
1011.16	4		1011.16	0		1011.16	1		1011.16	2
1011.17	7		1011.17	2		1011.17	6		1011.17	1
1011.18	10		1011.18	2		1011.18	4		1011.18	2
1011.18	12		1011.18	2		1011.18	3		1011.18	2
1011.19	8		1011.19	2		1011.19	2		1011.19	1
1011.2	4		1011.2	0		1011.2	1		1011.2	4
1011.21	0		1011.21	2		1011.21	3		1011.21	2
1011.21	2		1011.21	1		1011.21	1		1011.21	3
1011.22	3		1011.22	4		1011.22	2		1011.22	0
1011.23	4		1011.23	3		1011.23	1		1011.23	0
1011.24	3		1011.24	0		1011.24	7		1011.24	4
1011.24	2		1011.24	0		1011.24	1		1011.24	4
1011.25	0		1011.25	2		1011.25	2		1011.25	3
1011.26	0		1011.26	3		1011.26	1		1011.26	0
1011.26	0		1011.26	2		1011.26	0		1011.26	0
1011.27	0		1011.27	3		1011.27	1		1011.27	0
1011.28	0		1011.28	3		1011.28	3		1011.28	1
1011.29	0		1011.29	2		1011.29	5		1011.29	0
1011.29	2		1011.29	1		1011.29	5		1011.29	2
1011.3	7		1011.3	2		1011.3	3		1011.3	8
1011.31	9		1011.31	1		1011.31	1		1011.31	0
1011.32	9		1011.32	0		1011.32	1		1011.32	3
1011.32	0		1011.32	4		1011.32	8		1011.32	7
1011.33	2		1011.33	1		1011.33	1		1011.33	1
1011.34	0		1011.34	2		1011.34	0		1011.34	0
1011.34	3		1011.34	2		1011.34	7		1011.34	5
1011.35	5		1011.35	6		1011.35	2		1011.35	5
1011.36	1		1011.36	6		1011.36	3		1011.36	3
1011.37	1		1011.37	0		1011.37	5		1011.37	1
1011.37	0		1011.37	1		1011.37	5		1011.37	3
1011.38	1		1011.38	4		1011.38	7		1011.38	0
1011.39	1		1011.39	1		1011.39	1		1011.39	1
1011.39	2		1011.39	4		1011.39	0		1011.39	5
1011.4	1		1011.4	1		1011.4	4		1011.4	0
1011.41	0		1011.41	1		1011.41	1		1011.41	5
1011.42	1		1011.42	6		1011.42	1		1011.42	3
1011.42	1		1011.42	5		1011.42	3		1011.42	0
1011.43	0		1011.43	1		1011.43	4		1011.43	1
1011.44	0		1011.44	2		1011.44	3		1011.44	1
1011.45	1		1011.45	1		1011.45	0		1011.45	0
1011.45	4		1011.45	1		1011.45	2		1011.45	4
1011.46	1		1011.46	1		1011.46	2		1011.46	1
1011.47	4		1011.47	2		1011.47	4		1011.47	2
1011.47	0		1011.47	3		1011.47	0		1011.47	3
1011.48	0		1011.48	9		1011.48	0		1011.48	3
1011.49	0		1011.49	10		1011.49	1		1011.49	4
1011.5	2		1011.5	3		1011.5	4		1011.5	6
1011.5	2		1011.5	4		1011.5	0		1011.5	5
1011.51	3		1011.51	2		1011.51	4		1011.51	6
1011.52	0		1011.52	2		1011.52	7		1011.52	6
1011.52	0		1011.52	2		1011.52	2		1011.52	3
1011.53	1		1011.53	2		1011.53	0		1011.53	6
1011.54	1		1011.54	3		1011.54	2		1011.54	7
1011.55	0		1011.55	1		1011.55	0		1011.55	1
1011.55	0		1011.55	0		1011.55	1		1011.55	3
1011.56	2		1011.56	2		1011.56	8		1011.56	4
1011.57	0		1011.57	6		1011.57	5		1011.57	1
1011.58	5		1011.58	2		1011.58	8		1011.58	3
1011.58	2		1011.58	5		1011.58	2		1011.58	2
1011.59	3		1011.59	0		1011.59	0		1011.59	0
1011.6	0		1011.6	1		1011.6	1		1011.6	3
1011.6	0		1011.6	3		1011.6	0		1011.6	0
1011.61	0		1011.61	4		1011.61	0		1011.61	1
1011.62	0		1011.62	4		1011.62	4		1011.62	1
1011.62	1		1011.62	1		1011.62	1		1011.62	1
1011.63	0		1011.63	2		1011.63	1		1011.63	0
1011.64	3		1011.64	6		1011.64	0		1011.64	0
1011.65	2		1011.65	0		1011.65	2		1011.65	0
1011.65	0		1011.65	4		1011.65	4		1011.65	1
1011.66	0		1011.66	1		1011.66	4		1011.66	0
1011.67	1		1011.67	4		1011.67	1		1011.67	7
1011.68	3		1011.68	9		1011.68	1		1011.68	6
1011.68	0		1011.68	3		1011.68	0		1011.68	2
1011.69	2		1011.69	1		1011.69	0		1011.69	3
1011.7	0		1011.7	1		1011.7	3		1011.7	5
1011.7	5		1011.7	3		1011.7	0		1011.7	2
1011.71	0		1011.71	3		1011.71	2		1011.71	3
1011.72	0		1011.72	1		1011.72	1		1011.72	1
1011.73	0		1011.73	0		1011.73	2		1011.73	1
1011.73	1		1011.73	5		1011.73	2		1011.73	2
1011.74	0		1011.74	4		1011.74	1		1011.74	4
1011.75	2		1011.75	0		1011.75	1		1011.75	1
1011.75	0		1011.75	0		1011.75	0		1011.75	3
1011.76	0		1011.76	4		1011.76	7		1011.76	4
1011.77	0		1011.77	4		1011.77	6		1011.77	2
1011.78	0		1011.78	4		1011.78	1		1011.78	3
1011.78	4		1011.78	1		1011.78	6		1011.78	0
1011.79	3		1011.79	8		1011.79	2		1011.79	3
1011.8	1		1011.8	4		1011.8	0		1011.8	2
1011.8	1		1011.8	5		1011.8	0		1011.8	0
1011.81	4		1011.81	2		1011.81	2		1011.81	0
1011.82	2		1011.82	2		1011.82	4		1011.82	1
1011.83	2		1011.83	2		1011.83	0		1011.83	1
1011.83	1		1011.83	0		1011.83	2		1011.83	2
1011.84	1		1011.84	2		1011.84	1		1011.84	5
1011.85	1		1011.85	1		1011.85	2		1011.85	4
1011.86	0		1011.86	1		1011.86	2		1011.86	3
1011.86	0		1011.86	2		1011.86	1		1011.86	2
1011.87	3		1011.87	1		1011.87	5		1011.87	1
1011.88	0		1011.88	1		1011.88	0		1011.88	2
1011.88	0		1011.88	0		1011.88	1		1011.88	0
1011.89	0		1011.89	1		1011.89	0		1011.89	0
1011.9	0		1011.9	2		1011.9	2		1011.9	1
1011.91	0		1011.91	0		1011.91	4		1011.91	1
1011.91	0		1011.91	2		1011.91	0		1011.91	1
1011.92	0		1011.92	0		1011.92	1		1011.92	5
1011.93	0		1011.93	2		1011.93	1		1011.93	1
1011.93	0		1011.93	0		1011.93	3		1011.93	2
1011.94	0		1011.94	3		1011.94	4		1011.94	4
1011.95	0		1011.95	3		1011.95	4		1011.95	3
1011.96	1		1011.96	5		1011.96	0		1011.96	0
1011.96	1		1011.96	9		1011.96	2		1011.96	4
1011.97	1		1011.97	2		1011.97	0		1011.97	1
1011.98	0		1011.98	0		1011.98	0		1011.98	0
1011.99	6		1011.99	3		1011.99	0		1011.99	0
1011.99	4		1011.99	1		1011.99	2		1011.99	1
1012	1		1012	1		1012	1		1012	0
1012.01	3		1012.01	0		1012.01	4		1012.01	0
1012.01	0		1012.01	0		1012.01	1		1012.01	4
1012.02	0		1012.02	5		1012.02	6		1012.02	5
1012.03	0		1012.03	2		1012.03	0		1012.03	4
1012.04	3		1012.04	1		1012.04	2		1012.04	4
1012.04	7		1012.04	1		1012.04	5		1012.04	3
1012.05	4		1012.05	1		1012.05	6		1012.05	2
1012.06	1		1012.06	5		1012.06	1		1012.06	6
1012.07	1		1012.07	0		1012.07	5		1012.07	1
1012.07	3		1012.07	0		1012.07	1		1012.07	0
1012.08	0		1012.08	0		1012.08	0		1012.08	2
1012.09	1		1012.09	1		1012.09	0		1012.09	1
1012.09	6		1012.09	3		1012.09	0		1012.09	2
1012.1	1		1012.1	6		1012.1	6		1012.1	0
1012.11	1		1012.11	2		1012.11	3		1012.11	4
1012.12	0		1012.12	5		1012.12	0		1012.12	5
1012.12	5		1012.12	1		1012.12	1		1012.12	1
1012.13	3		1012.13	0		1012.13	3		1012.13	1
1012.14	1		1012.14	1		1012.14	2		1012.14	1
1012.14	4		1012.14	1		1012.14	1		1012.14	2
1012.15	2		1012.15	1		1012.15	0		1012.15	0
1012.16	4		1012.16	0		1012.16	0		1012.16	3
1012.17	8		1012.17	2		1012.17	1		1012.17	0
1012.17	1		1012.17	1		1012.17	4		1012.17	1
1012.18	0		1012.18	2		1012.18	0		1012.18	0
1012.19	1		1012.19	2		1012.19	5		1012.19	1
1012.2	6		1012.2	0		1012.2	0		1012.2	7
1012.2	5		1012.2	1		1012.2	2		1012.2	14
1012.21	6		1012.21	4		1012.21	1		1012.21	11
1012.22	4		1012.22	0		1012.22	1		1012.22	3
1012.22	5		1012.22	1		1012.22	6		1012.22	3
1012.23	3		1012.23	6		1012.23	5		1012.23	0
1012.24	3		1012.24	1		1012.24	3		1012.24	1
1012.25	1		1012.25	2		1012.25	4		1012.25	0
1012.25	1		1012.25	5		1012.25	3		1012.25	1
1012.26	0		1012.26	1		1012.26	1		1012.26	2
1012.27	1		1012.27	1		1012.27	0		1012.27	0
1012.27	2		1012.27	1		1012.27	0		1012.27	3
1012.28	1		1012.28	7		1012.28	1		1012.28	1
1012.29	0		1012.29	11		1012.29	2		1012.29	3
1012.3	1		1012.3	7		1012.3	3		1012.3	2
1012.3	0		1012.3	4		1012.3	0		1012.3	1
1012.31	0		1012.31	1		1012.31	10		1012.31	0
1012.32	0		1012.32	1		1012.32	6		1012.32	7
1012.33	3		1012.33	2		1012.33	5		1012.33	4
1012.33	2		1012.33	10		1012.33	1		1012.33	3
1012.34	1		1012.34	8		1012.34	6		1012.34	0
1012.35	1		1012.35	10		1012.35	2		1012.35	1
1012.35	0		1012.35	4		1012.35	2		1012.35	2
1012.36	1		1012.36	6		1012.36	3		1012.36	6
1012.37	0		1012.37	1		1012.37	2		1012.37	1
1012.38	2		1012.38	8		1012.38	0		1012.38	0
1012.38	1		1012.38	6		1012.38	1		1012.38	0
1012.39	1		1012.39	2		1012.39	4		1012.39	2
1012.4	2		1012.4	8		1012.4	1		1012.4	0
1012.4	4		1012.4	0		1012.4	0		1012.4	1
1012.41	0		1012.41	0		1012.41	1		1012.41	2
1012.42	3		1012.42	3		1012.42	0		1012.42	1
1012.43	2		1012.43	1		1012.43	3		1012.43	1
1012.43	1		1012.43	3		1012.43	4		1012.43	1
1012.44	0		1012.44	4		1012.44	0		1012.44	6
1012.45	3		1012.45	7		1012.45	1		1012.45	8
1012.46	3		1012.46	5		1012.46	3		1012.46	3
1012.46	2		1012.46	2		1012.46	1		1012.46	2
1012.47	4		1012.47	1		1012.47	1		1012.47	2
1012.48	5		1012.48	3		1012.48	0		1012.48	2
1012.48	2		1012.48	3		1012.48	0		1012.48	1
1012.49	3		1012.49	3		1012.49	3		1012.49	3
1012.5	0		1012.5	5		1012.5	3		1012.5	2
1012.5	6		1012.5	1		1012.5	4		1012.5	2
1012.51	0		1012.51	0		1012.51	0		1012.51	1
1012.52	4		1012.52	0		1012.52	1		1012.52	2
1012.53	0		1012.53	2		1012.53	2		1012.53	3
1012.53	0		1012.53	4		1012.53	3		1012.53	4
1012.54	1		1012.54	0		1012.54	3		1012.54	3
1012.55	1		1012.55	1		1012.55	1		1012.55	10
1012.56	4		1012.56	2		1012.56	0		1012.56	2
1012.56	1		1012.56	0		1012.56	1		1012.56	2
1012.57	0		1012.57	2		1012.57	4		1012.57	2
1012.58	2		1012.58	5		1012.58	0		1012.58	0
1012.59	0		1012.59	5		1012.59	0		1012.59	0
1012.59	1		1012.59	3		1012.59	3		1012.59	3
1012.6	0		1012.6	1		1012.6	3		1012.6	0
1012.61	2		1012.61	0		1012.61	0		1012.61	1
1012.61	2		1012.61	0		1012.61	2		1012.61	1
1012.62	1		1012.62	6		1012.62	1		1012.62	1
1012.63	0		1012.63	9		1012.63	0		1012.63	0
1012.63	1		1012.63	15		1012.63	0		1012.63	3
1012.64	1		1012.64	5		1012.64	1		1012.64	5
1012.65	1		1012.65	1		1012.65	4		1012.65	0
1012.66	6		1012.66	6		1012.66	0		1012.66	0
1012.66	3		1012.66	1		1012.66	1		1012.66	3
1012.67	4		1012.67	2		1012.67	0		1012.67	5
1012.68	7		1012.68	0		1012.68	0		1012.68	0
1012.69	4		1012.69	0		1012.69	1		1012.69	1
1012.69	1		1012.69	2		1012.69	2		1012.69	1
1012.7	2		1012.7	2		1012.7	1		1012.7	1
1012.71	2		1012.71	11		1012.71	0		1012.71	0
1012.72	1		1012.72	3		1012.72	2		1012.72	2
1012.72	1		1012.72	0		1012.72	0		1012.72	0
1012.73	0		1012.73	1		1012.73	3		1012.73	0
1012.74	2		1012.74	1		1012.74	1		1012.74	2
1012.74	2		1012.74	2		1012.74	1		1012.74	0
1012.75	1		1012.75	0		1012.75	0		1012.75	0
1012.76	1		1012.76	1		1012.76	0		1012.76	1
1012.76	2		1012.76	1		1012.76	5		1012.76	0
1012.77	0		1012.77	2		1012.77	0		1012.77	1
1012.78	0		1012.78	0		1012.78	1		1012.78	3
1012.79	0		1012.79	5		1012.79	0		1012.79	1
1012.79	11		1012.79	1		1012.79	2		1012.79	1
1012.8	8		1012.8	0		1012.8	0		1012.8	2
1012.81	12		1012.81	1		1012.81	0		1012.81	1
1012.82	8		1012.82	6		1012.82	1		1012.82	1
1012.82	2		1012.82	1		1012.82	1		1012.82	2
1012.83	7		1012.83	2		1012.83	0		1012.83	2
1012.84	2		1012.84	2		1012.84	0		1012.84	4
1012.84	1		1012.84	0		1012.84	0		1012.84	1
1012.85	0		1012.85	0		1012.85	2		1012.85	0
1012.86	0		1012.86	1		1012.86	0		1012.86	0
1012.87	1		1012.87	0		1012.87	1		1012.87	1
1012.87	1		1012.87	2		1012.87	1		1012.87	0
1012.88	1		1012.88	5		1012.88	0		1012.88	1
1012.89	2		1012.89	5		1012.89	1		1012.89	0
1012.89	0		1012.89	4		1012.89	0		1012.89	0
1012.9	0		1012.9	1		1012.9	0		1012.9	2
1012.91	4		1012.91	0		1012.91	1		1012.91	1
1012.92	0		1012.92	1		1012.92	4		1012.92	1
1012.92	1		1012.92	7		1012.92	2		1012.92	3
1012.93	0		1012.93	5		1012.93	4		1012.93	0
1012.94	8		1012.94	0		1012.94	3		1012.94	0
1012.95	1		1012.95	4		1012.95	3		1012.95	1
1012.95	1		1012.95	1		1012.95	3		1012.95	1
1012.96	0		1012.96	1		1012.96	0		1012.96	3
1012.97	0		1012.97	0		1012.97	1		1012.97	4
1012.97	1		1012.97	0		1012.97	4		1012.97	2
1012.98	1		1012.98	4		1012.98	0		1012.98	7
1012.99	1		1012.99	4		1012.99	1		1012.99	1
1013	0		1013	1		1013	2		1013	0
1013	0		1013	0		1013	1		1013	0
1013.01	1		1013.01	7		1013.01	0		1013.01	7
1013.02	2		1013.02	3		1013.02	3		1013.02	0
1013.02	2		1013.02	1		1013.02	1		1013.02	0
1013.03	4		1013.03	1		1013.03	2		1013.03	4
1013.04	0		1013.04	7		1013.04	0		1013.04	0
1013.05	1		1013.05	4		1013.05	0		1013.05	1
1013.05	3		1013.05	1		1013.05	1		1013.05	0
1013.06	4		1013.06	8		1013.06	2		1013.06	0
1013.07	0		1013.07	8		1013.07	3		1013.07	2
1013.08	0		1013.08	4		1013.08	0		1013.08	0
1013.08	0		1013.08	4		1013.08	0		1013.08	3
1013.09	0		1013.09	0		1013.09	0		1013.09	0
1013.1	2		1013.1	4		1013.1	9		1013.1	0
1013.1	1		1013.1	6		1013.1	4		1013.1	0
1013.11	2		1013.11	6		1013.11	1		1013.11	0
1013.12	2		1013.12	5		1013.12	1		1013.12	1
1013.13	0		1013.13	3		1013.13	2		1013.13	0
1013.13	3		1013.13	1		1013.13	2		1013.13	2
1013.14	5		1013.14	2		1013.14	1		1013.14	1
1013.15	6		1013.15	4		1013.15	1		1013.15	2
1013.15	4		1013.15	0		1013.15	0		1013.15	0
1013.16	3		1013.16	1		1013.16	1		1013.16	0
1013.17	2		1013.17	1		1013.17	2		1013.17	0
1013.18	3		1013.18	3		1013.18	3		1013.18	3
1013.18	1		1013.18	1		1013.18	4		1013.18	2
1013.19	3		1013.19	8		1013.19	4		1013.19	0
1013.2	0		1013.2	3		1013.2	2		1013.2	3
1013.21	4		1013.21	6		1013.21	4		1013.21	1
1013.21	15		1013.21	7		1013.21	3		1013.21	0
1013.22	7		1013.22	2		1013.22	2		1013.22	1
1013.23	2		1013.23	1		1013.23	2		1013.23	0
1013.23	0		1013.23	0		1013.23	0		1013.23	0
1013.24	2		1013.24	0		1013.24	1		1013.24	2
1013.25	1		1013.25	0		1013.25	1		1013.25	1
1013.26	3		1013.26	1		1013.26	1		1013.26	3
1013.26	7		1013.26	1		1013.26	0		1013.26	3
1013.27	9		1013.27	0		1013.27	3		1013.27	2
1013.28	0		1013.28	0		1013.28	6		1013.28	5
1013.28	1		1013.28	4		1013.28	0		1013.28	2
1013.29	6		1013.29	6		1013.29	3		1013.29	0
1013.3	1		1013.3	5		1013.3	1		1013.3	4
1013.31	8		1013.31	4		1013.31	1		1013.31	2
1013.31	8		1013.31	7		1013.31	0		1013.31	1
1013.32	3		1013.32	7		1013.32	1		1013.32	1
1013.33	6		1013.33	5		1013.33	2		1013.33	3
1013.34	3		1013.34	0		1013.34	2		1013.34	3
1013.34	2		1013.34	2		1013.34	8		1013.34	4
1013.35	2		1013.35	1		1013.35	6		1013.35	4
1013.36	1		1013.36	4		1013.36	2		1013.36	0
1013.36	2		1013.36	2		1013.36	2		1013.36	1
1013.37	10		1013.37	6		1013.37	2		1013.37	1
1013.38	0		1013.38	8		1013.38	2		1013.38	3
1013.39	1		1013.39	2		1013.39	6		1013.39	0
1013.39	0		1013.39	7		1013.39	3		1013.39	2
1013.4	0		1013.4	5		1013.4	3		1013.4	2
1013.41	1		1013.41	3		1013.41	3		1013.41	0
1013.41	1		1013.41	3		1013.41	1		1013.41	0
1013.42	2		1013.42	3		1013.42	2		1013.42	1
1013.43	0		1013.43	3		1013.43	1		1013.43	1
1013.44	1		1013.44	1		1013.44	1		1013.44	3
1013.44	1		1013.44	3		1013.44	4		1013.44	1
1013.45	5		1013.45	1		1013.45	9		1013.45	2
1013.46	3		1013.46	9		1013.46	3		1013.46	1
1013.47	7		1013.47	4		1013.47	3		1013.47	1
1013.47	5		1013.47	0		1013.47	2		1013.47	3
1013.48	6		1013.48	1		1013.48	0		1013.48	1
1013.49	5		1013.49	0		1013.49	5		1013.49	1
1013.49	0		1013.49	0		1013.49	5		1013.49	0
1013.5	4		1013.5	1		1013.5	1		1013.5	1
1013.51	0		1013.51	0		1013.51	6		1013.51	1
1013.52	0		1013.52	0		1013.52	0		1013.52	6
1013.52	0		1013.52	1		1013.52	0		1013.52	3
1013.53	7		1013.53	3		1013.53	0		1013.53	5
1013.54	2		1013.54	1		1013.54	3		1013.54	0
1013.54	0		1013.54	3		1013.54	0		1013.54	6
1013.55	5		1013.55	0		1013.55	0		1013.55	1
1013.56	9		1013.56	0		1013.56	0		1013.56	0
1013.57	14		1013.57	3		1013.57	2		1013.57	2
1013.57	5		1013.57	2		1013.57	3		1013.57	2
1013.58	0		1013.58	2		1013.58	0		1013.58	2
1013.59	0		1013.59	0		1013.59	0		1013.59	6
1013.6	3		1013.6	5		1013.6	1		1013.6	0
1013.6	0		1013.6	7		1013.6	2		1013.6	0
1013.61	2		1013.61	2		1013.61	1		1013.61	0
1013.62	3		1013.62	0		1013.62	3		1013.62	0
1013.62	7		1013.62	5		1013.62	0		1013.62	0
1013.63	2		1013.63	2		1013.63	0		1013.63	4
1013.64	0		1013.64	3		1013.64	1		1013.64	0
1013.65	0		1013.65	3		1013.65	0		1013.65	1
1013.65	1		1013.65	4		1013.65	2		1013.65	1
1013.66	0		1013.66	3		1013.66	1		1013.66	3
1013.67	3		1013.67	3		1013.67	0		1013.67	0
1013.67	2		1013.67	0		1013.67	1		1013.67	5
1013.68	0		1013.68	2		1013.68	1		1013.68	6
1013.69	4		1013.69	0		1013.69	0		1013.69	2
1013.7	2		1013.7	1		1013.7	1		1013.7	3
1013.7	0		1013.7	3		1013.7	2		1013.7	8
1013.71	1		1013.71	1		1013.71	0		1013.71	0
1013.72	1		1013.72	8		1013.72	4		1013.72	0
1013.73	2		1013.73	1		1013.73	2		1013.73	1
1013.73	1		1013.73	5		1013.73	3		1013.73	1
1013.74	6		1013.74	2		1013.74	0		1013.74	1
1013.75	6		1013.75	2		1013.75	0		1013.75	0
1013.75	0		1013.75	1		1013.75	1		1013.75	0
1013.76	1		1013.76	1		1013.76	5		1013.76	2
1013.77	3		1013.77	0		1013.77	0		1013.77	4
1013.78	1		1013.78	0		1013.78	1		1013.78	4
1013.78	2		1013.78	1		1013.78	3		1013.78	1
1013.79	1		1013.79	1		1013.79	8		1013.79	0
1013.8	0		1013.8	0		1013.8	2		1013.8	4
1013.8	0		1013.8	0		1013.8	5		1013.8	1
1013.81	0		1013.81	1		1013.81	1		1013.81	2
1013.82	2		1013.82	0		1013.82	0		1013.82	0
1013.83	4		1013.83	0		1013.83	0		1013.83	0
1013.83	0		1013.83	3		1013.83	0		1013.83	0
1013.84	1		1013.84	7		1013.84	0		1013.84	0
1013.85	0		1013.85	2		1013.85	2		1013.85	0
1013.86	0		1013.86	1		1013.86	2		1013.86	1
1013.86	1		1013.86	1		1013.86	2		1013.86	3
1013.87	4		1013.87	1		1013.87	1		1013.87	0
1013.88	8		1013.88	3		1013.88	2		1013.88	3
1013.88	2		1013.88	0		1013.88	3		1013.88	2
1013.89	2		1013.89	0		1013.89	6		1013.89	0
1013.9	2		1013.9	1		1013.9	0		1013.9	1
1013.91	2		1013.91	1		1013.91	0		1013.91	1
1013.91	2		1013.91	7		1013.91	0		1013.91	0
1013.92	4		1013.92	2		1013.92	0		1013.92	2
1013.93	1		1013.93	0		1013.93	0		1013.93	4
1013.93	1		1013.93	1		1013.93	2		1013.93	4
1013.94	6		1013.94	1		1013.94	4		1013.94	8
1013.95	3		1013.95	8		1013.95	6		1013.95	2
1013.96	0		1013.96	1		1013.96	4		1013.96	0
1013.96	1		1013.96	2		1013.96	2		1013.96	0
1013.97	3		1013.97	1		1013.97	1		1013.97	0
1013.98	1		1013.98	2		1013.98	2		1013.98	2
1013.99	2		1013.99	3		1013.99	1		1013.99	1
1013.99	1		1013.99	0		1013.99	2		1013.99	4
1014	5		1014	0		1014	2		1014	5
1014.01	3		1014.01	1		1014.01	2		1014.01	2
1014.01	3		1014.01	0		1014.01	0		1014.01	0
1014.02	0		1014.02	5		1014.02	1		1014.02	0
1014.03	0		1014.03	0		1014.03	1		1014.03	1
1014.04	3		1014.04	1		1014.04	1		1014.04	1
1014.04	7		1014.04	7		1014.04	2		1014.04	0
1014.05	3		1014.05	3		1014.05	3		1014.05	1
1014.06	0		1014.06	2		1014.06	0		1014.06	0
1014.07	3		1014.07	4		1014.07	2		1014.07	2
1014.07	3		1014.07	1		1014.07	3		1014.07	4
1014.08	3		1014.08	6		1014.08	1		1014.08	1
1014.09	1		1014.09	6		1014.09	0		1014.09	3
1014.09	0		1014.09	4		1014.09	1		1014.09	2
1014.1	4		1014.1	6		1014.1	0		1014.1	1
1014.11	5		1014.11	4		1014.11	1		1014.11	0
1014.12	2		1014.12	1		1014.12	6		1014.12	2
1014.12	1		1014.12	8		1014.12	6		1014.12	3
1014.13	1		1014.13	0		1014.13	6		1014.13	6
1014.14	1		1014.14	1		1014.14	2		1014.14	4
1014.14	3		1014.14	2		1014.14	3		1014.14	2
1014.15	5		1014.15	0		1014.15	1		1014.15	1
1014.16	1		1014.16	2		1014.16	1		1014.16	2
1014.17	1		1014.17	1		1014.17	1		1014.17	1
1014.17	0		1014.17	1		1014.17	1		1014.17	3
1014.18	5		1014.18	2		1014.18	2		1014.18	4
1014.19	1		1014.19	5		1014.19	0		1014.19	0
1014.2	5		1014.2	3		1014.2	0		1014.2	0
1014.2	0		1014.2	1		1014.2	1		1014.2	1
1014.21	4		1014.21	2		1014.21	0		1014.21	0
1014.22	1		1014.22	6		1014.22	0		1014.22	3
1014.22	0		1014.22	2		1014.22	4		1014.22	3
1014.23	5		1014.23	12		1014.23	5		1014.23	0
1014.24	1		1014.24	8		1014.24	1		1014.24	0
1014.25	4		1014.25	2		1014.25	0		1014.25	2
1014.25	0		1014.25	5		1014.25	4		1014.25	1
1014.26	5		1014.26	6		1014.26	2		1014.26	3
1014.27	1		1014.27	3		1014.27	2		1014.27	1
1014.27	0		1014.27	5		1014.27	1		1014.27	1
1014.28	1		1014.28	3		1014.28	3		1014.28	2
1014.29	3		1014.29	3		1014.29	1		1014.29	6
1014.3	1		1014.3	2		1014.3	7		1014.3	1
1014.3	0		1014.3	12		1014.3	4		1014.3	1
1014.31	0		1014.31	9		1014.31	7		1014.31	0
1014.32	0		1014.32	6		1014.32	0		1014.32	0
1014.33	0		1014.33	1		1014.33	2		1014.33	1
1014.33	0		1014.33	1		1014.33	0		1014.33	2
1014.34	0		1014.34	3		1014.34	2		1014.34	1
1014.35	0		1014.35	2		1014.35	6		1014.35	0
1014.35	1		1014.35	3		1014.35	0		1014.35	2
1014.36	0		1014.36	0		1014.36	2		1014.36	0
1014.37	2		1014.37	0		1014.37	15		1014.37	1
1014.38	1		1014.38	0		1014.38	15		1014.38	8
[truncated: 113,454 more rows]

## Sheet: Supplementary Fig. 8 a-d
Note: All values in the top tables represent the amount of H₂O₂ detected and are the averages of three technical replicates.
	PiAA7A							PiAA7B							PiAA7C							PiAA7D
		pH5	pH6	pH7	pH8	pH9			pH5	pH6	pH7	pH8	pH9			pH5	pH6	pH7	pH8	pH9			pH5	pH6	pH7	pH8	pH9
	OG1	15.1105	21.5737	13.8106	12.1718	10.1015		OG1	8.99745	10.9192	8.86826	5.61775	2.33641		OG1	8.5239	9.92655	7.09461	5.99991	3.36718		OG1	5.8548	7.16918	5.08181	3.91714	1.48889
	OG2	24.6246	25.6987	21.5827	19.6621	18.8745		OG2	17.3491	20.4487	15.6041	13.2227	6.94052		OG2	18.2962	20.1399	15.9429	12.8215	8.0171		OG2	17.5644	23.8678	19.7095	14.866	10.1245
	OG3	28.5852	31.1914	26.7443	22.8914	22.4479		OG3	19.5017	22.809	19.7493	14.0062	6.57402		OG3	20.4918	21.7061	17.876	15.1718	7.81095		OG3	20.9223	29.1841	25.9272	19.987	12.6441
	OG4	27.6812	32.7576	29.7535	25.8531	24.0513		OG4	20.3196	24.287	22.4995	14.1781	6.55112		OG4	20.3196	22.8531	19.2909	16.1845	8.08582		OG4	24.7538	32.6253	29.4147	23.2353	15.2554
	OG10/15	6.7476	21.098	22.9487	22.6786	20.8166		OG10/15	8.9968	15.0621	13.7365	14.9492	10.3505		OG10/15	12.0894	17.3048	16.4592	17.4549	10.6396		OG10/15	8.4345	18.1908	16.0703	15.3102	7.57494
		Std Dev	Std Dev	Std Dev	Std Dev	Std Dev			Std Dev	Std Dev	Std Dev	Std Dev	Std Dev			Std Dev	Std Dev	Std Dev	Std Dev	Std Dev			Std Dev	Std Dev	Std Dev	Std Dev	Std Dev
	OG1	0.59184	0.477209	0.332874	0.487535	0.137436		OG1	0.78912	0.440628	0.418502	0.033096	0.068718		OG1	0.12915	0.202174	0.0345175	0.198576	0.119023		OG1	0.537694	0.152829	0.13807	0.0661921	0.104968
	OG2	0.268847	0.496695	0.207105	0.375899	0.390747		OG2	1.17188	0.198531	1.5731	0.480748	0.209937		OG2	0.45356	0.795043	0.260601	0.725853	0.436418		OG2	2.19555	0.652887	0.215561	0.151665	0.0971819
	OG3	1.18368	0.751626	0.570322	0.775465	0.27772		OG3	1.52994	0.430575	0.763297	0.16548	0.198372		OG3	0.711303	0.783948	0.424158	0.30333	0.27772		OG3	0.596518	1.36641	0.0913246	1.52852	0.119023
	OG4	0.859923	0.440628	0.418502	0.270903	0.198372		OG4	0.372824	0.275517	0.802856	0.114648	0.206154		OG4	1.6455	0.275517	0.881379	0.28662	0.441795		OG4	3.90024	0.675956	1.62745	0.28662	0.441795
	OG10/15	0.28115	0.143869	0.141832	0.168545	0.300462		OG10/15	0.973932	0.209037	0.0709159	0.160318	1.19662		OG10/15	0.28115	0.0959129	0.12283	0.110339	0.264983		OG10/15	0.28115	0.505253	0.127846	0.0367795	0.0500771

## Sheet: Supplementary Fig. 11
			BioRep1			BioRep2			BioRep3
		Marker	Myc	CF	Marker	Myc	CF	Marker	Myc	CF
		The mCherry fusion protein was detected in both mycelia (Myc) and culture filtrate (CF) using α-RFP antibody (6G6 ProteinTech) and Goat anti-mouse IRdye 800CW (LICORbio). Histone H3 was detected only in CF using α-histone H3 antibody (Abcam) and Goat anti-rabbit IR dye 680RD (LICORbio). The results for three biological replicates (BioRep 1, 2 and 3) are shown. Numbers on the left indicate the mol…

## Sheet: Supplementary Fig. 13
Day 5 plate measurements							Day 7 plate measurements							Day 9 plate measurements
	Rep 1	Rep 2	Rep 3	Average	Stdev			Rep 1	Rep 2	Rep 3	Average	Stdev			Rep 1	Rep 2	Rep 3	Average	Stdev
IR8	38	38	38	38	0		IR8	56	55	56	55.6667	0.57735		IR8	76	74	75	75	1
IR10	40	40	39	39.6667	0.57735		IR10	57	58	57	57.3333	0.57735		IR10	75	75	74	74.6667	0.57735
IR14	41	40	38	39.6667	1.52753		IR14	56	58	57	57	1		IR14	75	74	74	74.3333	0.57735
IR19	36	37	37	36.6667	0.57735		IR19	57	56	55	56	1		IR19	75	71	75	73.6667	2.3094
IR33	35	35	36	35.3333	0.57735		IR33	55	54	57	55.3333	1.52753		IR33	75	75	75	75	0
EV	39	40	39	39.3333	0.57735		EV	60	57	60	59	1.73205		EV	76	76	76	76	0

[truncated: 2 more sheets: Supplementary Fig. 14 a-e, Supplementary Fig. 14 f]
