# Supplementary material for: Oomycetes manipulate plant innate immunity through galacturonide oxidases
Source: Nat Commun. 2025 Oct 20;16:9093. doi: 10.1038/s41467-025-64189-1 (PMC12537922; doi:10.1038/s41467-025-64189-1)
Supplement: Supplementary file 9 — Source data [file 41467_2025_64189_MOESM9_ESM.zip › Source Data/Source Data3_NMR.xlsx]

## Sheet: Sheet7
500 MHz 1H-NMR of oligogalacturonic acid starting material

## Sheet: Sheet6
500 MHz 1H-NMR of PiAA7 oxidised oligogalacturonic acid

## Sheet: Sheet2
700 MHz 1H-NMR of PiAA7 oxidised oligogalacturonic acid

## Sheet: Sheet8
700 MHz 1H- COSY NMR of PiAA7 oxidised oligogalacturonic acid

## Sheet: Sheet5
700 MHz NOESY NMR of PiAA7 oxidised oligogalacturonic acid

## Sheet: Sheet3
700 MHz HMQC NMR of PiAA7 oxidised oligogalacturonic acid

## Sheet: Sheet4
700 MHz HMBC NMR of PiAA7 oxidised oligogalacturonic acid
